# Supplementary material for: Managing disease outbreaks: The importance of vector mobility and spatially heterogeneous control
Source: PLoS Comput Biol. 2020 Aug 21;16(8):e1008136. doi: 10.1371/journal.pcbi.1008136 (PMC7480881; doi:10.1371/journal.pcbi.1008136)
Supplement: S1 Data and code — This compressed file contains the optimized control data presented in this paper, as well as the Matlab programs used to generate the data. (ZIP) [file pcbi.1008136.s002.zip]

Archive with 6 entries (6 files):
- S1 datasets and codes/20_percent_compliance_distributions_data.xlsx
- S1 datasets and codes/60_percent_compliance_distributions_data.xlsx
- S1 datasets and codes/controllability_vs_compliance_cluster.m
- S1 datasets and codes/infinite_hopping_data.xlsx
- S1 datasets and codes/op_control_fixed_config_varrying_hopping.m
- S1 datasets and codes/random_compliance_distributions_data.xlsx
