# Supplementary material for: Managing disease outbreaks: The importance of vector mobility and spatially heterogeneous control
Source: PLoS Comput Biol. 2020 Aug 21;16(8):e1008136. doi: 10.1371/journal.pcbi.1008136 (PMC7480881; doi:10.1371/journal.pcbi.1008136)
Supplement: S1 Data and code — This compressed file contains the optimized control data presented in this paper, as well as the Matlab programs used to generate the data. (ZIP) [file pcbi.1008136.s002.zip › S1 datasets and codes/20_percent_compliance_distributions_data.xlsx]

## Sheet: dispersed, periodic BC
Hopping rate divided by natural deathrate	Optimal Aerial Frequency: Combined Controls	Optimal Door-to-Door Frequency: Combined Controls	Optimal Costs: Combined Controls	Aerial Only Frequency	Aerial Only Costs	Door-to-Door Only Frequency	Door-to-Door Only Costs
0	0.208306	0.000136986	5.04004	0.208306	5.02018	0.000136986	0.0198625
0.1	0.20778	0.000136986	5.02735	0.208306	5.02018	0.99997	144.992
0.2	0.207773	0.000136986	5.02719	0.208306	5.02018	0.999997	144.996
0.3	0.207771	0.000136986	5.02713	0.208306	5.02018	1	144.996
0.4	0.20777	0.000136986	5.02711	0.208306	5.02018	1	144.996
0.5	0.207769	0.000136987	5.02709	0.208306	5.02018	0.999999	144.996
0.6	0.207769	0.000136986	5.02709	0.208306	5.02018	1	144.996
0.7	0.207768	0.000136986	5.02708	0.208306	5.02018	0.999999	144.996
0.8	0.207768	0.000136987	5.02707	0.208306	5.02018	0.999999	144.996
0.9	0.207768	0.000136987	5.02707	0.208306	5.02018	1	144.996
1	0.207768	0.000136988	5.02707	0.208306	5.02018	1	144.996
1.1	0.207768	0.000136987	5.02707	0.208306	5.02018	1	144.996
1.2	0.207768	0.000136988	5.02706	0.208306	5.02018	1	144.996
1.3	0.0750307	0.0197637	4.6739	0.208306	5.02018	1	144.996
1.4	0.0626528	0.0208984	4.54012	0.208306	5.02018	1	144.996
1.5	0.0504822	0.0219772	4.40323	0.208306	5.02018	1	144.996
1.6	0.0384268	0.02302	4.2639	0.208306	5.02018	1	144.996
1.7	0.0262248	0.0240709	4.12221	0.208306	5.02018	0.075273	10.9143
1.8	0.0122099	0.0253908	3.97582	0.208306	5.02018	0.0458073	6.64188
1.9	2.62273e-09	0.0263082	3.81459	0.208306	5.02018	0.0364278	5.28188
2	9.20814e-10	0.0253861	3.68088	0.208306	5.02018	0.0318384	4.61645
2.1	6.27464e-10	0.024663	3.57604	0.208306	5.02018	0.0293012	4.24855
2.2	2.53233e-11	0.0240802	3.49154	0.208306	5.02018	0.027741	4.02233
2.3	2.2034e-11	0.0236001	3.42192	0.208306	5.02018	0.0266363	3.86215
2.4	3.99459e-08	0.0231973	3.36352	0.208306	5.02018	0.0257848	3.73869
2.5	3.71273e-10	0.0228544	3.31379	0.208306	5.02018	0.025099	3.63926
2.6	3.50818e-10	0.0225587	3.27093	0.208306	5.02018	0.0245318	3.55702
2.7	1.67659e-09	0.0223011	3.23357	0.208306	5.02018	0.0240539	3.48772
2.8	1.61589e-09	0.0220745	3.20071	0.208306	5.02018	0.0236454	3.42849
2.9	1.5671e-09	0.0218735	3.17157	0.208306	5.02018	0.0232923	3.37729
3	3.05412e-10	0.0216941	3.14556	0.208306	5.02018	0.0229839	3.33257
3.1	1.49362e-09	0.0215328	3.12217	0.208306	5.02018	0.0227124	3.2932
3.2	1.46529e-11	0.0213871	3.10104	0.208306	5.02018	0.0224715	3.25828
3.3	2.88196e-10	0.0212547	3.08185	0.208306	5.02018	0.0222564	3.22709
3.4	1.41991e-11	0.021134	3.06434	0.208306	5.02018	0.0220632	3.19908
3.5	2.80292e-10	0.0210233	3.0483	0.208306	5.02018	0.0218887	3.17378
3.6	2.77037e-10	0.0209215	3.03354	0.208306	5.02018	0.0217304	3.15082
3.7	1.37068e-11	0.0208276	3.01992	0.208306	5.02018	0.0215861	3.1299
3.8	2.71556e-08	0.0207407	3.00731	0.208306	5.02018	0.021454	3.11075
3.9	1.34614e-11	0.0206599	2.99561	0.208306	5.02018	0.0213327	3.09316
4	1.33561e-09	0.0205848	2.98471	0.208306	5.02018	0.0212209	3.07695
4.1	1.32604e-09	0.0205146	2.97453	0.208306	5.02018	0.0211175	3.06196
4.2	2.63462e-10	0.0204489	2.96501	0.208306	5.02018	0.0210216	3.04805
4.3	1.30931e-09	0.0203874	2.95609	0.208306	5.02018	0.0209325	3.03512
4.4	1.30196e-09	0.0203296	2.94771	0.208306	5.02018	0.0208493	3.02307
4.5	1.29517e-09	0.0202751	2.93981	0.208306	5.02018	0.0207716	3.0118
4.6	2.57778e-10	0.0202238	2.93237	0.208306	5.02018	0.0206989	3.00125
4.7	2.56612e-10	0.0201753	2.92534	0.208306	5.02018	0.0206306	2.99135
4.8	1.27763e-09	0.0201294	2.91868	0.208306	5.02018	0.0205663	2.98204
4.9	2.54515e-10	0.0200859	2.91238	0.208306	5.02018	0.0205058	2.97326
5	2.53569e-10	0.0200447	2.9064	0.208306	5.02018	0.0204487	2.96498
5.1	2.52682e-10	0.0200055	2.90071	0.208306	5.02018	0.0203947	2.95715
5.2	2.51849e-10	0.0199682	2.8953	0.208306	5.02018	0.0203436	2.94974
5.3	2.51066e-10	0.0199326	2.89015	0.208306	5.02018	0.0202951	2.94271
5.4	1.25164e-09	0.0198987	2.88524	0.208306	5.02018	0.0202491	2.93604
5.5	1.24816e-09	0.0198664	2.88054	0.208306	5.02018	0.0202053	2.92969
5.6	1.24486e-09	0.0198354	2.87606	0.208306	5.02018	0.0201637	2.92365
5.7	2.48348e-10	0.0198059	2.87177	0.208306	5.02018	0.020124	2.91789
5.8	2.47752e-10	0.0197775	2.86766	0.208306	5.02018	0.0200861	2.9124
5.9	2.47195e-10	0.0197504	2.86372	0.208306	5.02018	0.0200499	2.90715
6	2.4666e-10	0.0197243	2.85994	0.208306	5.02018	0.0200153	2.90213
6.1	2.46152e-10	0.0196993	2.85632	0.208306	5.02018	0.0199821	2.89733
6.2	2.45667e-10	0.0196752	2.85283	0.208306	5.02018	0.0199504	2.89273
6.3	2.45204e-10	0.0196521	2.84948	0.208306	5.02018	0.01992	2.88832
6.4	2.44763e-10	0.0196298	2.84625	0.208306	5.02018	0.0198908	2.88408
6.5	1.2217e-11	0.0196084	2.84314	0.208306	5.02018	0.0198627	2.88001
6.6	1.21968e-11	0.0195877	2.84014	0.208306	5.02018	0.0198357	2.8761
6.7	2.43548e-10	0.0195678	2.83725	0.208306	5.02018	0.0198098	2.87234
6.8	2.43177e-10	0.0195486	2.83447	0.208306	5.02018	0.0197848	2.86872
6.9	1.2141e-09	0.01953	2.83177	0.208306	5.02018	0.0197607	2.86523
7	1.21239e-09	0.0195121	2.82917	0.208306	5.02018	0.0197375	2.86186
7.1	2.42149e-08	0.0194947	2.82666	0.208306	5.02018	0.0197151	2.85862
7.2	2.41832e-08	0.0194779	2.82422	0.208306	5.02018	0.0196935	2.85548
7.3	2.41527e-10	0.0194617	2.82187	0.208306	5.02018	0.0196726	2.85245
7.4	2.41233e-10	0.0194459	2.81958	0.208306	5.02018	0.0196525	2.84953
7.5	1.20475e-09	0.0194307	2.81737	0.208306	5.02018	0.0196329	2.8467
7.6	1.20339e-09	0.0194159	2.81523	0.208306	5.02018	0.019614	2.84396
7.7	2.40414e-10	0.0194016	2.81315	0.208306	5.02018	0.0195958	2.84131
7.8	2.40159e-10	0.0193877	2.81114	0.208306	5.02018	0.0195781	2.83874
7.9	2.39913e-10	0.0193742	2.80918	0.208306	5.02018	0.0195609	2.83625
8	2.39663e-08	0.0193611	2.80728	0.208306	5.02018	0.0195442	2.83384
8.1	1.19722e-09	0.0193483	2.80543	0.208306	5.02018	0.0195281	2.8315
8.2	1.19611e-09	0.019336	2.80364	0.208306	5.02018	0.0195124	2.82922
8.3	2.39006e-10	0.0193239	2.80189	0.208306	5.02018	0.0194972	2.82702
8.4	2.38784e-10	0.0193122	2.80019	0.208306	5.02018	0.0194824	2.82487
8.5	2.38594e-10	0.0193008	2.79854	0.208306	5.02018	0.0194681	2.82279
8.6	2.38398e-10	0.0192897	2.79693	0.208306	5.02018	0.0194541	2.82077
8.7	1.19103e-07	0.0192789	2.79537	0.208306	5.02018	0.0194405	2.8188
8.8	2.38022e-10	0.0192684	2.79384	0.208306	5.02018	0.0194273	2.81688
8.9	2.37847e-10	0.0192581	2.79235	0.208306	5.02018	0.0194145	2.81502
9	1.18833e-11	0.0192481	2.7909	0.208306	5.02018	0.0194019	2.8132
9.1	2.37494e-10	0.0192384	2.78949	0.208306	5.02018	0.0193897	2.81144
9.2	2.37332e-10	0.0192289	2.78811	0.208306	5.02018	0.0193779	2.80971
9.3	2.37171e-10	0.0192196	2.78677	0.208306	5.02018	0.0193663	2.80803
9.4	4.74029e-11	0.0192106	2.78545	0.208306	5.02018	0.019355	2.8064
9.5	4.73724e-09	0.0192017	2.78417	0.208306	5.02018	0.019344	2.8048
9.6	4.73427e-11	0.0191931	2.78292	0.208306	5.02018	0.0193332	2.80324
9.7	4.73139e-11	0.0191847	2.7817	0.208306	5.02018	0.0193228	2.80172
9.8	2.36429e-10	0.0191764	2.7805	0.208306	5.02018	0.0193125	2.80024
9.9	2.36291e-08	0.0191684	2.77934	0.208306	5.02018	0.0193025	2.79879
10	2.36157e-08	0.0191605	2.7782	0.208306	5.02018	0.0192928	2.79738
10.1	4.72054e-09	0.0191528	2.77708	0.208306	5.02018	0.0192833	2.79599
10.2	4.71792e-09	0.0191453	2.77599	0.208306	5.02018	0.0192739	2.79464
10.3	2.35775e-08	0.0191379	2.77492	0.208306	5.02018	0.0192648	2.79332
10.4	2.35654e-08	0.0191307	2.77387	0.208306	5.02018	0.0192559	2.79203
10.5	4.71067e-09	0.0191236	2.77285	0.208306	5.02018	0.0192472	2.79077
10.6	4.70838e-09	0.0191167	2.77185	0.208306	5.02018	0.0192387	2.78953
10.7	2.35306e-08	0.01911	2.77087	0.208306	5.02018	0.0192304	2.78833
10.8	4.7039e-09	0.0191033	2.76991	0.208306	5.02018	0.0192222	2.78714
10.9	2.35087e-08	0.0190969	2.76897	0.208306	5.02018	0.0192142	2.78598
11	4.69963e-09	0.0190905	2.76805	0.208306	5.02018	0.0192064	2.78485
11.1	4.69756e-09	0.0190843	2.76714	0.208306	5.02018	0.0191987	2.78374
11.2	4.69553e-11	0.0190781	2.76626	0.208306	5.02018	0.0191912	2.78265
11.3	2.34678e-08	0.0190722	2.76539	0.208306	5.02018	0.0191839	2.78159
11.4	2.34581e-08	0.0190663	2.76454	0.208306	5.02018	0.0191767	2.78054
11.5	4.68972e-11	0.0190605	2.7637	0.208306	5.02018	0.0191696	2.77952
11.6	4.68786e-09	0.0190549	2.76288	0.208306	5.02018	0.0191627	2.77852
11.7	4.68599e-09	0.0190493	2.76208	0.208306	5.02018	0.0191559	2.77753
11.8	2.34213e-08	0.0190439	2.76129	0.208306	5.02018	0.0191493	2.77657
11.9	4.68277e-11	0.0190385	2.76051	0.208306	5.02018	0.0191427	2.77562
12	4.68277e-11	0.0190385	2.76051	0.208306	5.02018	0.0191363	2.77469
12.1	4.68277e-11	0.0190385	2.76051	0.208306	5.02018	0.01913	2.77378
12.2	4.68277e-11	0.0190385	2.76051	0.208306	5.02018	0.0191239	2.77288
12.3	4.68277e-11	0.0190385	2.76051	0.208306	5.02018	0.0191178	2.77201
12.4	4.68277e-11	0.0190385	2.76051	0.208306	5.02018	0.0191119	2.77114
12.5	4.68277e-11	0.0190385	2.76051	0.208306	5.02018	0.019106	2.7703
12.6	4.68277e-11	0.0190385	2.76051	0.208306	5.02018	0.0191003	2.76947
12.7	4.68277e-11	0.0190385	2.76051	0.208306	5.02018	0.0190947	2.76865
12.8	4.68277e-11	0.0190385	2.76051	0.208306	5.02018	0.0190891	2.76785
12.9	4.68277e-11	0.0190385	2.76051	0.208306	5.02018	0.0190837	2.76706
13	4.68277e-11	0.0190385	2.76051	0.208306	5.02018	0.0190783	2.76628
13.1	4.68277e-11	0.0190385	2.76051	0.208306	5.02018	0.0190731	2.76552
13.2	4.68277e-11	0.0190385	2.76051	0.208306	5.02018	0.0190679	2.76477
13.3	4.68277e-11	0.0190385	2.76051	0.208306	5.02018	0.0190629	2.76404
13.4	4.68277e-11	0.0190385	2.76051	0.208306	5.02018	0.0190579	2.76331
13.5	4.68277e-11	0.0190385	2.76051	0.208306	5.02018	0.0190529	2.7626
13.6	4.68277e-11	0.0190385	2.76051	0.208306	5.02018	0.0190481	2.7619
13.7	4.68277e-11	0.0190385	2.76051	0.208306	5.02018	0.0190434	2.76121
13.8	4.68277e-11	0.0190385	2.76051	0.208306	5.02018	0.0190387	2.76053
13.9	4.68277e-11	0.0190385	2.76051	0.208306	5.02018	0.0190341	2.75987
14	4.68277e-11	0.0190385	2.76051	0.208306	5.02018	0.0190296	2.75921
14.1	4.68277e-11	0.0190385	2.76051	0.208306	5.02018	0.0190251	2.75857
14.2	4.68277e-11	0.0190385	2.76051	0.208306	5.02018	0.0190207	2.75793
14.3	4.68277e-11	0.0190385	2.76051	0.208306	5.02018	0.0190164	2.7573
14.4	4.68277e-11	0.0190385	2.76051	0.208306	5.02018	0.0190122	2.75669
14.5	4.68277e-11	0.0190385	2.76051	0.208306	5.02018	0.019008	2.75608
14.6	4.68277e-11	0.0190385	2.76051	0.208306	5.02018	0.0190039	2.75548
14.7	4.68277e-11	0.0190385	2.76051	0.208306	5.02018	0.0189998	2.7549
14.8	4.68277e-11	0.0190385	2.76051	0.208306	5.02018	0.0189958	2.75432
14.9	4.68277e-11	0.0190385	2.76051	0.208306	5.02018	0.0189919	2.75374
15	4.68277e-11	0.0190385	2.76051	0.208306	5.02018	0.018988	2.75318

## Sheet: dispersed, reflecting BC
Hopping rate divided by natural deathrate	Optimal Aerial Frequency: Combined Controls	Optimal Door-to-Door Frequency: Combined Controls	Optimal Costs: Combined Controls	Aerial Only Frequency	Aerial Only Costs	Door-to-Door Only Frequency	Door-to-Door Only Costs
0	0.208306	0.000136986	5.04004	0.208306	5.02018	0.000136986	0.0198625
0.1	0.207782	0.000136987	5.0274	0.208306	5.02018	0.99997	144.992
0.2	0.207774	0.000136986	5.02721	0.208306	5.02018	0.999997	144.996
0.3	0.207771	0.000136986	5.02715	0.208306	5.02018	1	144.996
0.4	0.20777	0.000136986	5.02712	0.208306	5.02018	1	144.996
0.5	0.207769	0.000136986	5.0271	0.208306	5.02018	0.999999	144.996
0.6	0.207769	0.000136987	5.02709	0.208306	5.02018	1	144.996
0.7	0.207769	0.000136987	5.02709	0.208306	5.02018	0.999999	144.996
0.8	0.207768	0.000136987	5.02708	0.208306	5.02018	0.999999	144.996
0.9	0.207768	0.000136986	5.02708	0.208306	5.02018	1	144.996
1	0.207768	0.000136986	5.02707	0.208306	5.02018	1	144.996
1.1	0.207768	0.000136987	5.02707	0.208306	5.02018	1	144.996
1.2	0.207768	0.000136987	5.02707	0.208306	5.02018	1	144.996
1.3	0.207768	0.000136986	5.02707	0.208306	5.02018	1	144.996
1.4	0.207768	0.000136987	5.02706	0.208306	5.02018	1	144.996
1.5	0.207768	0.000136987	5.02706	0.208306	5.02018	1	144.996
1.6	0.207768	0.000136987	5.02706	0.208306	5.02018	1	144.996
1.7	0.0657718	0.0205519	4.56504	0.208306	5.02018	0.075273	10.9143
1.8	0.0558146	0.0214428	4.45424	0.208306	5.02018	0.0458073	6.64188
1.9	0.0459558	0.0223044	4.34158	0.208306	5.02018	0.0364278	5.28188
2	0.0361281	0.0231497	4.2273	0.208306	5.02018	0.0318384	4.61645
2.1	0.0261448	0.0240091	4.11132	0.208306	5.02018	0.0293012	4.24855
2.2	0.0151544	0.0250153	3.99233	0.208306	5.02018	0.027741	4.02233
2.3	5.51322e-09	0.0266363	3.86215	0.208306	5.02018	0.0266363	3.86215
2.4	1.34997e-09	0.0257848	3.73869	0.208306	5.02018	0.0257848	3.73869
2.5	8.01599e-10	0.025099	3.63926	0.208306	5.02018	0.025099	3.63926
2.6	6.11625e-10	0.0245318	3.55702	0.208306	5.02018	0.0245318	3.55702
2.7	5.14796e-10	0.0240539	3.48772	0.208306	5.02018	0.0240539	3.48772
2.8	4.56025e-12	0.0236454	3.42849	0.208306	5.02018	0.0236454	3.42849
2.9	4.16574e-10	0.0232923	3.37729	0.208306	5.02018	0.0232923	3.37729
3	1.94145e-09	0.0229839	3.33257	0.208306	5.02018	0.0229839	3.33257
3.1	3.67043e-06	0.022712	3.29324	0.208306	5.02018	0.0227124	3.2932
3.2	3.50534e-10	0.0224715	3.25828	0.208306	5.02018	0.0224715	3.25828
3.3	1.68672e-09	0.0222564	3.22709	0.208306	5.02018	0.0222564	3.22709
3.4	1.6329e-11	0.0220632	3.19908	0.208306	5.02018	0.0220632	3.19908
3.5	1.58819e-11	0.0218887	3.17378	0.208306	5.02018	0.0218887	3.17378
3.6	1.55051e-11	0.0217304	3.15082	0.208306	5.02018	0.0217304	3.15082
3.7	1.51833e-11	0.0215861	3.1299	0.208306	5.02018	0.0215861	3.1299
3.8	1.49057e-11	0.021454	3.11075	0.208306	5.02018	0.021454	3.11075
3.9	1.46638e-11	0.0213327	3.09316	0.208306	5.02018	0.0213327	3.09316
4	1.44513e-11	0.0212209	3.07695	0.208306	5.02018	0.0212209	3.07695
4.1	1.42629e-11	0.0211175	3.06196	0.208306	5.02018	0.0211175	3.06196
4.2	1.40957e-11	0.0210216	3.04805	0.208306	5.02018	0.0210216	3.04805
4.3	1.39455e-11	0.0209325	3.03512	0.208306	5.02018	0.0209325	3.03512
4.4	1.38102e-11	0.0208493	3.02307	0.208306	5.02018	0.0208493	3.02307
4.5	1.36877e-11	0.0207716	3.0118	0.208306	5.02018	0.0207716	3.0118
4.6	1.35763e-11	0.0206989	3.00125	0.208306	5.02018	0.0206989	3.00125
4.7	1.34743e-11	0.0206306	2.99135	0.208306	5.02018	0.0206306	2.99135
4.8	1.3381e-11	0.0205663	2.98204	0.208306	5.02018	0.0205663	2.98204
4.9	1.32954e-11	0.0205058	2.97326	0.208306	5.02018	0.0205058	2.97326
5	1.32164e-11	0.0204487	2.96498	0.208306	5.02018	0.0204487	2.96498
5.1	1.31431e-11	0.0203947	2.95715	0.208306	5.02018	0.0203947	2.95715
5.2	1.30751e-11	0.0203436	2.94974	0.208306	5.02018	0.0203436	2.94974
5.3	1.30118e-09	0.0202951	2.94271	0.208306	5.02018	0.0202951	2.94271
5.4	1.29528e-11	0.0202491	2.93604	0.208306	5.02018	0.0202491	2.93604
5.5	1.28976e-09	0.0202053	2.92969	0.208306	5.02018	0.0202053	2.92969
5.6	2.56919e-10	0.0201637	2.92365	0.208306	5.02018	0.0201637	2.92365
5.7	2.55948e-10	0.020124	2.91789	0.208306	5.02018	0.020124	2.91789
5.8	1.27518e-09	0.0200861	2.9124	0.208306	5.02018	0.0200861	2.9124
5.9	1.27088e-09	0.0200499	2.90715	0.208306	5.02018	0.0200499	2.90715
6	2.53363e-10	0.0200153	2.90213	0.208306	5.02018	0.0200153	2.90213
6.1	1.26298e-09	0.0199821	2.89733	0.208306	5.02018	0.0199821	2.89733
6.2	2.5187e-10	0.0199504	2.89273	0.208306	5.02018	0.0199504	2.89273
6.3	1.2559e-09	0.01992	2.88832	0.208306	5.02018	0.01992	2.88832
6.4	2.50527e-10	0.0198908	2.88408	0.208306	5.02018	0.0198908	2.88408
6.5	1.24953e-11	0.0198627	2.88001	0.208306	5.02018	0.0198627	2.88001
6.6	2.49314e-10	0.0198357	2.8761	0.208306	5.02018	0.0198357	2.8761
6.7	2.4875e-10	0.0198098	2.87234	0.208306	5.02018	0.0198098	2.87234
6.8	2.48205e-10	0.0197848	2.86872	0.208306	5.02018	0.0197848	2.86872
6.9	2.47699e-10	0.0197607	2.86523	0.208306	5.02018	0.0197607	2.86523
7	1.23604e-11	0.0197375	2.86186	0.208306	5.02018	0.0197375	2.86186
7.1	1.23369e-09	0.0197151	2.85862	0.208306	5.02018	0.0197151	2.85862
7.2	2.46289e-10	0.0196935	2.85548	0.208306	5.02018	0.0196935	2.85548
7.3	2.45857e-10	0.0196726	2.85245	0.208306	5.02018	0.0196726	2.85245
7.4	2.45444e-10	0.0196525	2.84953	0.208306	5.02018	0.0196525	2.84953
7.5	2.45046e-10	0.0196329	2.8467	0.208306	5.02018	0.0196329	2.8467
7.6	2.44664e-10	0.019614	2.84396	0.208306	5.02018	0.019614	2.84396
7.7	2.44297e-10	0.0195958	2.84131	0.208306	5.02018	0.0195958	2.84131
7.8	2.43944e-10	0.0195781	2.83874	0.208306	5.02018	0.0195781	2.83874
7.9	2.43603e-10	0.0195609	2.83625	0.208306	5.02018	0.0195609	2.83625
8	1.21637e-11	0.0195442	2.83384	0.208306	5.02018	0.0195442	2.83384
8.1	1.21479e-09	0.0195281	2.8315	0.208306	5.02018	0.0195281	2.8315
8.2	1.21326e-11	0.0195124	2.82922	0.208306	5.02018	0.0195124	2.82922
8.3	1.21179e-09	0.0194972	2.82702	0.208306	5.02018	0.0194972	2.82702
8.4	2.42074e-10	0.0194824	2.82487	0.208306	5.02018	0.0194824	2.82487
8.5	2.41798e-10	0.0194681	2.82279	0.208306	5.02018	0.0194681	2.82279
8.6	2.41532e-08	0.0194541	2.82077	0.208306	5.02018	0.0194541	2.82077
8.7	1.20637e-09	0.0194405	2.8188	0.208306	5.02018	0.0194405	2.8188
8.8	2.41024e-10	0.0194273	2.81688	0.208306	5.02018	0.0194273	2.81688
8.9	2.40782e-10	0.0194145	2.81502	0.208306	5.02018	0.0194145	2.81502
9	1.20274e-09	0.0194019	2.8132	0.208306	5.02018	0.0194019	2.8132
9.1	2.4032e-10	0.0193897	2.81144	0.208306	5.02018	0.0193897	2.81144
9.2	2.40082e-10	0.0193779	2.80971	0.208306	5.02018	0.0193779	2.80971
9.3	1.19943e-11	0.0193663	2.80803	0.208306	5.02018	0.0193663	2.80803
9.4	1.19838e-09	0.019355	2.8064	0.208306	5.02018	0.019355	2.8064
9.5	1.19737e-09	0.019344	2.8048	0.208306	5.02018	0.019344	2.8048
9.6	1.19639e-07	0.0193332	2.80325	0.208306	5.02018	0.0193332	2.80324
9.7	2.39088e-10	0.0193228	2.80172	0.208306	5.02018	0.0193228	2.80172
9.8	2.38902e-10	0.0193125	2.80024	0.208306	5.02018	0.0193125	2.80024
9.9	1.19361e-09	0.0193025	2.79879	0.208306	5.02018	0.0193025	2.79879
10	2.38545e-10	0.0192928	2.79738	0.208306	5.02018	0.0192928	2.79738
10.1	2.38374e-10	0.0192833	2.79599	0.208306	5.02018	0.0192833	2.79599
10.2	2.38196e-10	0.0192739	2.79464	0.208306	5.02018	0.0192739	2.79464
10.3	1.19022e-09	0.0192648	2.79332	0.208306	5.02018	0.0192648	2.79332
10.4	2.37886e-10	0.0192559	2.79203	0.208306	5.02018	0.0192559	2.79203
10.5	2.37731e-10	0.0192472	2.79077	0.208306	5.02018	0.0192472	2.79077
10.6	2.37581e-08	0.0192387	2.78953	0.208306	5.02018	0.0192387	2.78953
10.7	2.37433e-10	0.0192304	2.78833	0.208306	5.02018	0.0192304	2.78833
10.8	1.18645e-07	0.0192222	2.78714	0.208306	5.02018	0.0192222	2.78714
10.9	2.3715e-10	0.0192142	2.78598	0.208306	5.02018	0.0192142	2.78598
11	2.37013e-10	0.0192064	2.78485	0.208306	5.02018	0.0192064	2.78485
11.1	2.3688e-10	0.0191987	2.78374	0.208306	5.02018	0.0191987	2.78374
11.2	1.18375e-09	0.0191912	2.78265	0.208306	5.02018	0.0191912	2.78265
11.3	1.18311e-09	0.0191839	2.78159	0.208306	5.02018	0.0191839	2.78159
11.4	1.18248e-07	0.0191767	2.78054	0.208306	5.02018	0.0191767	2.78054
11.5	2.36375e-08	0.0191696	2.77952	0.208306	5.02018	0.0191696	2.77952
11.6	4.72511e-09	0.0191627	2.77852	0.208306	5.02018	0.0191627	2.77852
11.7	2.36139e-08	0.0191559	2.77753	0.208306	5.02018	0.0191559	2.77753
11.8	2.36025e-08	0.0191493	2.77657	0.208306	5.02018	0.0191493	2.77657
11.9	2.35913e-10	0.0191427	2.77562	0.208306	5.02018	0.0191427	2.77562
12	4.71607e-09	0.0191363	2.77469	0.208306	5.02018	0.0191363	2.77469
12.1	2.35696e-08	0.01913	2.77378	0.208306	5.02018	0.01913	2.77378
12.2	4.71183e-11	0.0191239	2.77288	0.208306	5.02018	0.0191239	2.77288
12.3	2.35489e-08	0.0191178	2.77201	0.208306	5.02018	0.0191178	2.77201
12.4	2.35388e-08	0.0191119	2.77114	0.208306	5.02018	0.0191119	2.77114
12.5	4.70573e-09	0.019106	2.7703	0.208306	5.02018	0.019106	2.7703
12.6	4.70385e-09	0.0191003	2.76947	0.208306	5.02018	0.0191003	2.76947
12.7	4.70195e-07	0.0190946	2.76866	0.208306	5.02018	0.0190947	2.76865
12.8	4.7001e-11	0.0190891	2.76785	0.208306	5.02018	0.0190891	2.76785
12.9	2.34914e-08	0.0190837	2.76706	0.208306	5.02018	0.0190837	2.76706
13	4.69648e-11	0.0190783	2.76628	0.208306	5.02018	0.0190783	2.76628
13.1	4.69472e-11	0.0190731	2.76552	0.208306	5.02018	0.0190731	2.76552
13.2	4.693e-09	0.0190679	2.76477	0.208306	5.02018	0.0190679	2.76477
13.3	2.34566e-08	0.0190628	2.76404	0.208306	5.02018	0.0190629	2.76404
13.4	4.68965e-09	0.0190579	2.76331	0.208306	5.02018	0.0190579	2.76331
13.5	2.34401e-08	0.0190529	2.7626	0.208306	5.02018	0.0190529	2.7626
13.6	2.34321e-08	0.0190481	2.7619	0.208306	5.02018	0.0190481	2.7619
13.7	2.34243e-08	0.0190434	2.76121	0.208306	5.02018	0.0190434	2.76121
13.8	4.68331e-11	0.0190387	2.76053	0.208306	5.02018	0.0190387	2.76053
13.9	4.68204e-11	0.0190341	2.75987	0.208306	5.02018	0.0190341	2.75987
14	4.6803e-09	0.0190296	2.75921	0.208306	5.02018	0.0190296	2.75921
14.1	2.33942e-08	0.0190251	2.75857	0.208306	5.02018	0.0190251	2.75857
14.2	2.3387e-08	0.0190207	2.75793	0.208306	5.02018	0.0190207	2.75793
14.3	4.67613e-11	0.0190164	2.7573	0.208306	5.02018	0.0190164	2.7573
14.4	4.67459e-11	0.0190122	2.75669	0.208306	5.02018	0.0190122	2.75669
14.5	4.67322e-11	0.019008	2.75608	0.208306	5.02018	0.019008	2.75608
14.6	4.67188e-09	0.0190039	2.75548	0.208306	5.02018	0.0190039	2.75548
14.7	2.33528e-08	0.0189998	2.7549	0.208306	5.02018	0.0189998	2.7549
14.8	4.66925e-11	0.0189958	2.75432	0.208306	5.02018	0.0189958	2.75432
14.9	4.66925e-11	0.0189958	2.75432	0.208306	5.02018	0.0189919	2.75374
15	4.66925e-11	0.0189958	2.75432	0.208306	5.02018	0.018988	2.75318

## Sheet: clustered, periodic BC
Hopping rate divided by natural deathrate	Optimal Aerial Frequency: Combined Controls	Optimal Door-to-Door Frequency: Combined Controls	Optimal Costs: Combined Controls	Aerial Only Frequency	Aerial Only Costs	Door-to-Door Only Frequency	Door-to-Door Only Costs
0	0.208306	0.000136986	5.04004	0.208306	5.02018	0.000136986	0.0198625
0.1	0.207854	0.000136986	5.02914	0.208306	5.02018	0.999989	144.994
0.2	0.207812	0.000136986	5.02814	0.208306	5.02018	0.999965	144.991
0.3	0.207797	0.000136986	5.02778	0.208306	5.02018	1	144.996
0.4	0.207789	0.000136986	5.02759	0.208306	5.02018	0.999997	144.995
0.5	0.207785	0.000136986	5.02747	0.208306	5.02018	1	144.996
0.6	0.207782	0.000136986	5.0274	0.208306	5.02018	0.999998	144.996
0.7	0.207779	0.000136986	5.02734	0.208306	5.02018	0.999999	144.996
0.8	0.207778	0.000136986	5.0273	0.208306	5.02018	0.999999	144.996
0.9	0.207776	0.000136986	5.02727	0.208306	5.02018	1	144.996
1	0.207775	0.000136986	5.02725	0.208306	5.02018	1	144.996
1.1	0.207774	0.000136986	5.02723	0.208306	5.02018	0.999998	144.996
1.2	0.207774	0.000136986	5.02721	0.208306	5.02018	1	144.996
1.3	0.207773	0.000136986	5.0272	0.208306	5.02018	1	144.996
1.4	0.207773	0.000136986	5.02718	0.208306	5.02018	0.999999	144.996
1.5	0.207772	0.000136986	5.02717	0.208306	5.02018	1	144.996
1.6	0.207772	0.000136986	5.02716	0.208306	5.02018	1	144.996
1.7	0.207772	0.000136986	5.02716	0.208306	5.02018	0.999999	144.996
1.8	0.207771	0.000136986	5.02715	0.208306	5.02018	1	144.996
1.9	0.207771	0.000136986	5.02714	0.208306	5.02018	1	144.996
2	0.207771	0.000136986	5.02714	0.208306	5.02018	1	144.996
2.1	0.207771	0.000136986	5.02713	0.208306	5.02018	0.999999	144.996
2.2	0.20777	0.000136986	5.02713	0.208306	5.02018	1	144.996
2.3	0.20777	0.000136986	5.02712	0.208306	5.02018	1	144.996
2.4	0.20777	0.000136986	5.02712	0.208306	5.02018	1	144.996
2.5	0.20777	0.000136986	5.02712	0.208306	5.02018	1	144.996
2.6	0.20777	0.000136986	5.02711	0.208306	5.02018	1	144.996
2.7	0.20777	0.000136986	5.02711	0.208306	5.02018	1	144.996
2.8	0.20777	0.000136986	5.02711	0.208306	5.02018	1	144.996
2.9	0.207769	0.000136986	5.02711	0.208306	5.02018	1	144.996
3	0.207769	0.000136986	5.0271	0.208306	5.02018	1	144.996
3.1	0.207769	0.000136986	5.0271	0.208306	5.02018	1	144.996
3.2	0.207769	0.000136988	5.0271	0.208306	5.02018	1	144.996
3.3	0.207769	0.000136988	5.0271	0.208306	5.02018	1	144.996
3.4	0.207769	0.000136988	5.0271	0.208306	5.02018	1	144.996
3.5	0.207769	0.000136988	5.02709	0.208306	5.02018	1	144.996
3.6	0.207769	0.000136986	5.02709	0.208306	5.02018	1	144.996
3.7	0.207769	0.000136986	5.02709	0.208306	5.02018	1	144.996
3.8	0.207769	0.000136986	5.02709	0.208306	5.02018	1	144.996
3.9	0.207769	0.000136986	5.02709	0.208306	5.02018	1	144.996
4	0.207769	0.000136986	5.02709	0.208306	5.02018	1	144.996
4.1	0.207769	0.000136986	5.02709	0.208306	5.02018	1	144.996
4.2	0.207769	0.000136986	5.02708	0.208306	5.02018	1	144.996
4.3	0.207769	0.000136987	5.02708	0.208306	5.02018	1	144.996
4.4	0.207768	0.000136986	5.02708	0.208306	5.02018	1	144.996
4.5	0.207768	0.000136987	5.02708	0.208306	5.02018	1	144.996
4.6	0.207768	0.000136987	5.02708	0.208306	5.02018	1	144.996
4.7	0.207768	0.000136987	5.02708	0.208306	5.02018	1	144.996
4.8	0.207768	0.000136986	5.02708	0.208306	5.02018	1	144.996
4.9	0.207768	0.000136986	5.02708	0.208306	5.02018	1	144.996
5	0.207768	0.000136986	5.02708	0.208306	5.02018	1	144.996
5.1	0.207768	0.000136986	5.02708	0.208306	5.02018	1	144.996
5.2	0.207768	0.000136986	5.02708	0.208306	5.02018	1	144.996
5.3	0.207768	0.000136986	5.02708	0.208306	5.02018	1	144.996
5.4	0.207768	0.000136986	5.02708	0.208306	5.02018	1	144.996
5.5	0.207768	0.000136986	5.02708	0.208306	5.02018	1	144.996
5.6	0.207768	0.000136986	5.02708	0.208306	5.02018	1	144.996
5.7	0.207768	0.000136986	5.02708	0.208306	5.02018	1	144.996
5.8	0.207768	0.000136986	5.02708	0.208306	5.02018	1	144.996
5.9	0.207768	0.000136986	5.02708	0.208306	5.02018	1	144.996
6	0.207768	0.000136986	5.02708	0.208306	5.02018	1	144.996
6.1	0.207768	0.000136986	5.02708	0.208306	5.02018	1	144.996
6.2	0.10219	0.017568	5.01007	0.208306	5.02018	0.273519	39.6592
6.3	0.0997444	0.0178333	4.9896	0.208306	5.02018	0.163675	23.7322
6.4	0.0973255	0.0180926	4.9689	0.208306	5.02018	0.120992	17.5434
6.5	0.0949312	0.0183462	4.94797	0.208306	5.02018	0.0982084	14.2398
6.6	0.0925597	0.0185947	4.92685	0.208306	5.02018	0.0839905	12.1783
6.7	0.0902092	0.0188384	4.90553	0.208306	5.02018	0.0742446	10.7652
6.8	0.0878785	0.0190775	4.88404	0.208306	5.02018	0.0671306	9.73366
6.9	0.0855662	0.0193125	4.86238	0.208306	5.02018	0.061698	8.94597
7	0.0832714	0.0195434	4.84056	0.208306	5.02018	0.0574065	8.32371
7.1	0.080993	0.0197707	4.8186	0.208306	5.02018	0.0539256	7.81899
7.2	0.0787301	0.0199945	4.79651	0.208306	5.02018	0.0510418	7.40085
7.3	0.0764819	0.0202149	4.77429	0.208306	5.02018	0.0486109	7.04839
7.4	0.0742477	0.0204322	4.75195	0.208306	5.02018	0.0465322	6.74699
7.5	0.0720268	0.0206465	4.72951	0.208306	5.02018	0.0447329	6.48608
7.6	0.0698188	0.020858	4.70696	0.208306	5.02018	0.0431589	6.25787
7.7	0.0676226	0.0210668	4.68431	0.208306	5.02018	0.0417697	6.05644
7.8	0.0654381	0.0212731	4.66157	0.208306	5.02018	0.0405339	5.87725
7.9	0.0632645	0.0214769	4.63875	0.208306	5.02018	0.0394268	5.71673
8	0.0611014	0.0216785	4.61584	0.208306	5.02018	0.0384289	5.57204
8.1	0.0589479	0.021878	4.59287	0.208306	5.02018	0.0375246	5.44091
8.2	0.0568039	0.0220754	4.56982	0.208306	5.02018	0.0367009	5.32148
8.3	0.0546687	0.0222709	4.54671	0.208306	5.02018	0.0359473	5.21221
8.4	0.0525413	0.0224646	4.52353	0.208306	5.02018	0.0352551	5.11184
8.5	0.0504214	0.0226568	4.5003	0.208306	5.02018	0.0346169	5.01931
8.6	0.0483082	0.0228474	4.47701	0.208306	5.02018	0.0340265	4.9337
8.7	0.0462006	0.0230367	4.45366	0.208306	5.02018	0.0334786	4.85426
8.8	0.0440975	0.0232249	4.43027	0.208306	5.02018	0.0329687	4.78033
8.9	0.0419981	0.0234121	4.40682	0.208306	5.02018	0.032493	4.71135
9	0.0399004	0.0235987	4.38332	0.208306	5.02018	0.032048	4.64683
9.1	0.0378029	0.023785	4.35978	0.208306	5.02018	0.0316308	4.58634
9.2	0.035703	0.0239713	4.33618	0.208306	5.02018	0.0312388	4.52951
9.3	0.0335974	0.0241581	4.31252	0.208306	5.02018	0.0308699	4.47601
9.4	0.0314822	0.0243461	4.28881	0.208306	5.02018	0.0305219	4.42555
9.5	0.0293518	0.0245362	4.26503	0.208306	5.02018	0.0301931	4.37788
9.6	0.027198	0.0247297	4.24118	0.208306	5.02018	0.029882	4.33277
9.7	0.0250097	0.0249283	4.21724	0.208306	5.02018	0.0295871	4.29001
9.8	0.0227695	0.0251347	4.19318	0.208306	5.02018	0.0293072	4.24943
9.9	0.0204507	0.0253533	4.16899	0.208306	5.02018	0.0290412	4.21086
10	0.0180073	0.0255912	4.1446	0.208306	5.02018	0.028788	4.17415
10.1	0.0153566	0.0258617	4.11994	0.208306	5.02018	0.0285468	4.13917
10.2	0.0123338	0.0261913	4.09487	0.208306	5.02018	0.0283166	4.10579
10.3	0.00863269	0.0266289	4.06914	0.208306	5.02018	0.0280968	4.07392
10.4	0.00422619	0.0271765	4.04234	0.208306	5.02018	0.0278866	4.04344
10.5	9.95975e-08	0.0276854	4.01427	0.208306	5.02018	0.0276854	4.01427
10.6	6.92837e-09	0.0274927	3.98633	0.208306	5.02018	0.0274927	3.98633
10.7	1.84273e-08	0.0273079	3.95953	0.208306	5.02018	0.0273079	3.95953
10.8	1.27678e-08	0.0271305	3.93382	0.208306	5.02018	0.0271305	3.93382
10.9	9.88811e-09	0.0269602	3.90912	0.208306	5.02018	0.0269602	3.90912
11	8.14441e-09	0.0267964	3.88537	0.208306	5.02018	0.0267964	3.88537
11.1	6.97539e-09	0.0266388	3.86252	0.208306	5.02018	0.0266388	3.86252
11.2	6.13737e-09	0.0264871	3.84052	0.208306	5.02018	0.0264871	3.84052
11.3	5.50718e-09	0.0263409	3.81933	0.208306	5.02018	0.0263409	3.81933
11.4	5.01607e-09	0.0262	3.79889	0.208306	5.02018	0.0262	3.79889
11.5	4.62269e-09	0.026064	3.77917	0.208306	5.02018	0.026064	3.77917
11.6	4.30053e-09	0.0259327	3.76014	0.208306	5.02018	0.0259327	3.76014
11.7	4.0319e-09	0.0258059	3.74175	0.208306	5.02018	0.0258059	3.74175
11.8	3.80448e-09	0.0256833	3.72397	0.208306	5.02018	0.0256833	3.72397
11.9	3.6095e-09	0.0255647	3.70678	0.208306	5.02018	0.0255647	3.70678
12	3.44052e-09	0.02545	3.69014	0.208306	5.02018	0.02545	3.69014
12.1	3.29264e-09	0.0253389	3.67403	0.208306	5.02018	0.0253389	3.67403
12.2	3.16216e-09	0.0252312	3.65843	0.208306	5.02018	0.0252312	3.65843
12.3	3.04621e-09	0.0251269	3.64331	0.208306	5.02018	0.0251269	3.64331
12.4	2.9425e-09	0.0250258	3.62864	0.208306	5.02018	0.0250258	3.62864
12.5	2.84916e-09	0.0249277	3.61441	0.208306	5.02018	0.0249277	3.61441
12.6	2.76474e-09	0.0248324	3.6006	0.208306	5.02018	0.0248324	3.6006
12.7	2.68806e-09	0.0247399	3.58719	0.208306	5.02018	0.0247399	3.58719
12.8	2.61805e-09	0.0246501	3.57417	0.208306	5.02018	0.0246501	3.57417
12.9	2.55391e-09	0.0245628	3.56151	0.208306	5.02018	0.0245628	3.56151
13	2.49493e-09	0.0244779	3.5492	0.208306	5.02018	0.0244779	3.5492
13.1	2.44052e-09	0.0243953	3.53723	0.208306	5.02018	0.0243953	3.53723
13.2	2.39019e-09	0.024315	3.52558	0.208306	5.02018	0.024315	3.52558
13.3	2.34344e-09	0.0242368	3.51424	0.208306	5.02018	0.0242368	3.51424
13.4	2.29954e-09	0.0241607	3.5032	0.208306	5.02018	0.0241607	3.5032
13.5	1.1297e-08	0.0240865	3.49245	0.208306	5.02018	0.0240865	3.49245
13.6	1.11074e-08	0.0240142	3.48197	0.208306	5.02018	0.0240142	3.48197
13.7	1.09298e-08	0.0239438	3.47176	0.208306	5.02018	0.0239438	3.47176
13.8	1.0763e-08	0.0238751	3.4618	0.208306	5.02018	0.0238751	3.4618
13.9	1.06062e-08	0.0238082	3.45209	0.208306	5.02018	0.0238082	3.45209
14	1.04584e-08	0.0237428	3.44261	0.208306	5.02018	0.0237428	3.44261
14.1	1.03189e-08	0.023679	3.43336	0.208306	5.02018	0.023679	3.43336
14.2	2.0374e-09	0.0236168	3.42434	0.208306	5.02018	0.0236168	3.42434
14.3	2.01244e-09	0.023556	3.41552	0.208306	5.02018	0.023556	3.41552
14.4	1.98877e-09	0.0234966	3.40691	0.208306	5.02018	0.0234966	3.40691
14.5	1.96629e-07	0.0234385	3.3985	0.208306	5.02018	0.0234386	3.3985
14.6	1.94495e-07	0.0233818	3.39028	0.208306	5.02018	0.0233819	3.39028
14.7	1.92463e-07	0.0233264	3.38224	0.208306	5.02018	0.0233264	3.38224
14.8	1.90525e-07	0.0232722	3.37438	0.208306	5.02018	0.0232722	3.37438
14.9	1.88678e-07	0.0232192	3.36669	0.208306	5.02018	0.0232192	3.36669
15	1.86914e-07	0.0231673	3.35918	0.208306	5.02018	0.0231674	3.35917

## Sheet: clustered, reflecting BC
Hopping rate divided by natural deathrate	Optimal Aerial Frequency: Combined Controls	Optimal Door-to-Door Frequency: Combined Controls	Optimal Costs: Combined Controls	Aerial Only Frequency	Aerial Only Costs	Door-to-Door Only Frequency	Door-to-Door Only Costs
0	0.208306	0.000136986	5.04004	0.208306	5.02018	0.000136986	0.0198625
0.1	0.207854	0.000136986	5.02914	0.208306	5.02018	0.99991	144.983
0.2	0.207812	0.000136986	5.02814	0.208306	5.02018	0.999985	144.994
0.3	0.207797	0.000136986	5.02778	0.208306	5.02018	0.999992	144.995
0.4	0.207789	0.000136986	5.02759	0.208306	5.02018	1	144.996
0.5	0.207785	0.000136986	5.02747	0.208306	5.02018	1	144.996
0.6	0.207782	0.000136987	5.0274	0.208306	5.02018	1	144.996
0.7	0.207779	0.000136986	5.02734	0.208306	5.02018	0.999997	144.996
0.8	0.207778	0.000136986	5.0273	0.208306	5.02018	1	144.996
0.9	0.207776	0.000136986	5.02727	0.208306	5.02018	0.999999	144.996
1	0.207775	0.000136987	5.02725	0.208306	5.02018	0.999999	144.996
1.1	0.207774	0.000136986	5.02723	0.208306	5.02018	0.999998	144.996
1.2	0.207774	0.000136986	5.02721	0.208306	5.02018	1	144.996
1.3	0.207773	0.000136986	5.0272	0.208306	5.02018	0.999999	144.996
1.4	0.207773	0.000136986	5.02718	0.208306	5.02018	1	144.996
1.5	0.207772	0.000136986	5.02717	0.208306	5.02018	1	144.996
1.6	0.207772	0.000136986	5.02716	0.208306	5.02018	1	144.996
1.7	0.207772	0.000136986	5.02716	0.208306	5.02018	0.999998	144.996
1.8	0.207771	0.000136986	5.02715	0.208306	5.02018	1	144.996
1.9	0.207771	0.000136986	5.02714	0.208306	5.02018	1	144.996
2	0.207771	0.000136986	5.02714	0.208306	5.02018	0.999999	144.996
2.1	0.207771	0.000136986	5.02713	0.208306	5.02018	1	144.996
2.2	0.20777	0.000136986	5.02713	0.208306	5.02018	1	144.996
2.3	0.20777	0.000136986	5.02712	0.208306	5.02018	1	144.996
2.4	0.20777	0.000136986	5.02712	0.208306	5.02018	1	144.996
2.5	0.20777	0.000136986	5.02712	0.208306	5.02018	1	144.996
2.6	0.20777	0.000136987	5.02711	0.208306	5.02018	1	144.996
2.7	0.20777	0.000136987	5.02711	0.208306	5.02018	1	144.996
2.8	0.20777	0.000136987	5.02711	0.208306	5.02018	1	144.996
2.9	0.207769	0.000136986	5.02711	0.208306	5.02018	1	144.996
3	0.207769	0.000136987	5.0271	0.208306	5.02018	1	144.996
3.1	0.207769	0.000136987	5.0271	0.208306	5.02018	1	144.996
3.2	0.207769	0.000136987	5.0271	0.208306	5.02018	1	144.996
3.3	0.207769	0.000136987	5.0271	0.208306	5.02018	1	144.996
3.4	0.207769	0.000136987	5.0271	0.208306	5.02018	1	144.996
3.5	0.207769	0.000136987	5.02709	0.208306	5.02018	1	144.996
3.6	0.207769	0.000136987	5.02709	0.208306	5.02018	1	144.996
3.7	0.207769	0.000136987	5.02709	0.208306	5.02018	1	144.996
3.8	0.207769	0.000136987	5.02709	0.208306	5.02018	1	144.996
3.9	0.207769	0.000136987	5.02709	0.208306	5.02018	1	144.996
4	0.207769	0.000136987	5.02709	0.208306	5.02018	1	144.996
4.1	0.207769	0.000136987	5.02709	0.208306	5.02018	1	144.996
4.2	0.207769	0.000136987	5.02708	0.208306	5.02018	1	144.996
4.3	0.207769	0.000136987	5.02708	0.208306	5.02018	1	144.996
4.4	0.207768	0.000136987	5.02708	0.208306	5.02018	1	144.996
4.5	0.207768	0.000136987	5.02708	0.208306	5.02018	1	144.996
4.6	0.207768	0.000136987	5.02708	0.208306	5.02018	1	144.996
4.7	0.207768	0.000136994	5.02708	0.208306	5.02018	1	144.996
4.8	0.207768	0.000136994	5.02708	0.208306	5.02018	1	144.996
4.9	0.207768	0.000136994	5.02708	0.208306	5.02018	1	144.996
5	0.207768	0.000136994	5.02708	0.208306	5.02018	1	144.996
5.1	0.207768	0.000136994	5.02708	0.208306	5.02018	1	144.996
5.2	0.207768	0.000136994	5.02708	0.208306	5.02018	1	144.996
5.3	0.207768	0.000136994	5.02708	0.208306	5.02018	1	144.996
5.4	0.207768	0.000136988	5.02707	0.208306	5.02018	1	144.996
5.5	0.207768	0.000136988	5.02707	0.208306	5.02018	1	144.996
5.6	0.207768	0.000136988	5.02707	0.208306	5.02018	1	144.996
5.7	0.207768	0.000136987	5.02707	0.208306	5.02018	1	144.996
5.8	0.207768	0.000136986	5.02707	0.208306	5.02018	1	144.996
5.9	0.207768	0.000136988	5.02707	0.208306	5.02018	1	144.996
6	0.207768	0.000136988	5.02707	0.208306	5.02018	1	144.996
6.1	0.207768	0.000136986	5.02707	0.208306	5.02018	1	144.996
6.2	0.207768	0.000136988	5.02707	0.208306	5.02018	0.273519	39.6592
6.3	0.207768	0.000136988	5.02707	0.208306	5.02018	0.163675	23.7322
6.4	0.207768	0.000136988	5.02707	0.208306	5.02018	0.120992	17.5434
6.5	0.0949312	0.0183462	4.94797	0.208306	5.02018	0.0982084	14.2398
6.6	0.0925596	0.0185947	4.92685	0.208306	5.02018	0.0839905	12.1783
6.7	0.0902092	0.0188384	4.90553	0.208306	5.02018	0.0742446	10.7652
6.8	0.0878785	0.0190775	4.88404	0.208306	5.02018	0.0671306	9.73366
6.9	0.0855663	0.0193125	4.86238	0.208306	5.02018	0.061698	8.94597
7	0.0832714	0.0195435	4.84056	0.208306	5.02018	0.0574065	8.32371
7.1	0.0809929	0.0197707	4.8186	0.208306	5.02018	0.0539256	7.81899
7.2	0.0787301	0.0199945	4.79651	0.208306	5.02018	0.0510418	7.40085
7.3	0.0764819	0.0202149	4.77429	0.208306	5.02018	0.0486109	7.04839
7.4	0.0742477	0.0204322	4.75195	0.208306	5.02018	0.0465322	6.74699
7.5	0.0720269	0.0206465	4.72951	0.208306	5.02018	0.0447329	6.48608
7.6	0.0698187	0.020858	4.70696	0.208306	5.02018	0.0431589	6.25787
7.7	0.0676226	0.0210668	4.68431	0.208306	5.02018	0.0417697	6.05644
7.8	0.0654381	0.0212731	4.66157	0.208306	5.02018	0.0405339	5.87725
7.9	0.0632645	0.0214769	4.63875	0.208306	5.02018	0.0394268	5.71673
8	0.0611013	0.0216785	4.61584	0.208306	5.02018	0.0384289	5.57204
8.1	0.058948	0.021878	4.59287	0.208306	5.02018	0.0375246	5.44091
8.2	0.0568039	0.0220754	4.56982	0.208306	5.02018	0.0367009	5.32148
8.3	0.0546686	0.0222709	4.54671	0.208306	5.02018	0.0359473	5.21221
8.4	0.0525414	0.0224646	4.52353	0.208306	5.02018	0.0352551	5.11184
8.5	0.0504215	0.0226568	4.5003	0.208306	5.02018	0.0346169	5.01931
8.6	0.0483081	0.0228474	4.47701	0.208306	5.02018	0.0340265	4.9337
8.7	0.0462005	0.0230367	4.45366	0.208306	5.02018	0.0334786	4.85426
8.8	0.0440975	0.0232249	4.43027	0.208306	5.02018	0.0329687	4.78033
8.9	0.0419981	0.0234121	4.40682	0.208306	5.02018	0.032493	4.71135
9	0.0399004	0.0235987	4.38332	0.208306	5.02018	0.032048	4.64683
9.1	0.0378029	0.023785	4.35978	0.208306	5.02018	0.0316308	4.58634
9.2	0.0357029	0.0239713	4.33618	0.208306	5.02018	0.0312388	4.52951
9.3	0.0335974	0.0241581	4.31252	0.208306	5.02018	0.0308699	4.47601
9.4	0.0314822	0.0243461	4.28881	0.208306	5.02018	0.0305219	4.42555
9.5	0.0293518	0.0245362	4.26503	0.208306	5.02018	0.0301931	4.37788
9.6	0.0271981	0.0247297	4.24118	0.208306	5.02018	0.029882	4.33277
9.7	0.0250098	0.0249283	4.21724	0.208306	5.02018	0.0295871	4.29001
9.8	0.0227696	0.0251347	4.19318	0.208306	5.02018	0.0293072	4.24943
9.9	0.0204506	0.0253533	4.16899	0.208306	5.02018	0.0290412	4.21086
10	0.0180073	0.0255912	4.1446	0.208306	5.02018	0.028788	4.17415
10.1	0.0153566	0.0258617	4.11994	0.208306	5.02018	0.0285468	4.13917
10.2	0.0123337	0.0261913	4.09487	0.208306	5.02018	0.0283166	4.10579
10.3	0.00863285	0.0266289	4.06914	0.208306	5.02018	0.0280968	4.07392
10.4	0.00422611	0.0271765	4.04234	0.208306	5.02018	0.0278866	4.04344
10.5	1.98228e-06	0.0276851	4.01427	0.208306	5.02018	0.0276854	4.01427
10.6	1.38572e-07	0.0274927	3.98633	0.208306	5.02018	0.0274927	3.98633
10.7	7.3709e-08	0.0273079	3.95953	0.208306	5.02018	0.0273079	3.95953
10.8	2.55352e-09	0.0271305	3.93382	0.208306	5.02018	0.0271305	3.93382
10.9	3.95526e-10	0.0269602	3.90912	0.208306	5.02018	0.0269602	3.90912
11	3.25779e-08	0.0267964	3.88537	0.208306	5.02018	0.0267964	3.88537
11.1	2.79019e-08	0.0266388	3.86252	0.208306	5.02018	0.0266388	3.86252
11.2	2.45484e-08	0.0264871	3.84052	0.208306	5.02018	0.0264871	3.84052
11.3	2.20247e-10	0.0263409	3.81933	0.208306	5.02018	0.0263409	3.81933
11.4	2.00643e-08	0.0262	3.79889	0.208306	5.02018	0.0262	3.79889
11.5	9.24541e-10	0.026064	3.77917	0.208306	5.02018	0.026064	3.77917
11.6	8.6011e-10	0.0259327	3.76014	0.208306	5.02018	0.0259327	3.76014
11.7	1.61276e-10	0.0258059	3.74175	0.208306	5.02018	0.0258059	3.74175
11.8	1.52179e-08	0.0256833	3.72397	0.208306	5.02018	0.0256833	3.72397
11.9	1.4438e-08	0.0255647	3.70678	0.208306	5.02018	0.0255647	3.70678
12	6.88099e-10	0.02545	3.69014	0.208306	5.02018	0.02545	3.69014
12.1	6.58525e-10	0.0253389	3.67403	0.208306	5.02018	0.0253389	3.67403
12.2	6.32432e-10	0.0252312	3.65843	0.208306	5.02018	0.0252312	3.65843
12.3	6.09241e-10	0.0251269	3.64331	0.208306	5.02018	0.0251269	3.64331
12.4	5.88498e-10	0.0250258	3.62864	0.208306	5.02018	0.0250258	3.62864
12.5	2.84916e-09	0.0249277	3.61441	0.208306	5.02018	0.0249277	3.61441
12.6	2.76475e-09	0.0248324	3.6006	0.208306	5.02018	0.0248324	3.6006
12.7	2.68804e-09	0.0247399	3.58719	0.208306	5.02018	0.0247399	3.58719
12.8	5.2361e-10	0.0246501	3.57417	0.208306	5.02018	0.0246501	3.57417
12.9	5.10799e-10	0.0245628	3.56151	0.208306	5.02018	0.0245628	3.56151
13	4.98988e-10	0.0244779	3.5492	0.208306	5.02018	0.0244779	3.5492
13.1	2.44052e-09	0.0243953	3.53723	0.208306	5.02018	0.0243953	3.53723
13.2	4.78034e-10	0.024315	3.52558	0.208306	5.02018	0.024315	3.52558
13.3	4.68688e-10	0.0242368	3.51424	0.208306	5.02018	0.0242368	3.51424
13.4	4.59992e-10	0.0241607	3.5032	0.208306	5.02018	0.0241607	3.5032
13.5	4.51878e-10	0.0240865	3.49245	0.208306	5.02018	0.0240865	3.49245
13.6	4.44295e-10	0.0240142	3.48197	0.208306	5.02018	0.0240142	3.48197
13.7	2.18596e-09	0.0239438	3.47176	0.208306	5.02018	0.0239438	3.47176
13.8	2.15261e-09	0.0238751	3.4618	0.208306	5.02018	0.0238751	3.4618
13.9	2.12123e-09	0.0238082	3.45209	0.208306	5.02018	0.0238082	3.45209
14	2.09167e-09	0.0237428	3.44261	0.208306	5.02018	0.0237428	3.44261
14.1	2.06378e-09	0.023679	3.43336	0.208306	5.02018	0.023679	3.43336
14.2	2.03741e-09	0.0236168	3.42434	0.208306	5.02018	0.0236168	3.42434
14.3	2.01243e-09	0.023556	3.41552	0.208306	5.02018	0.023556	3.41552
14.4	1.98878e-09	0.0234966	3.40691	0.208306	5.02018	0.0234966	3.40691
14.5	3.93261e-10	0.0234386	3.3985	0.208306	5.02018	0.0234386	3.3985
14.6	3.8899e-10	0.0233819	3.39028	0.208306	5.02018	0.0233819	3.39028
14.7	3.84925e-10	0.0233264	3.38224	0.208306	5.02018	0.0233264	3.38224
14.8	3.8105e-10	0.0232722	3.37438	0.208306	5.02018	0.0232722	3.37438
14.9	3.77356e-10	0.0232192	3.36669	0.208306	5.02018	0.0232192	3.36669
15	3.73828e-08	0.0231673	3.35917	0.208306	5.02018	0.0231674	3.35917
