# Supplementary material for: Managing disease outbreaks: The importance of vector mobility and spatially heterogeneous control
Source: PLoS Comput Biol. 2020 Aug 21;16(8):e1008136. doi: 10.1371/journal.pcbi.1008136 (PMC7480881; doi:10.1371/journal.pcbi.1008136)
Supplement: S1 Data and code — This compressed file contains the optimized control data presented in this paper, as well as the Matlab programs used to generate the data. (ZIP) [file pcbi.1008136.s002.zip › S1 datasets and codes/60_percent_compliance_distributions_data.xlsx]

## Sheet: dispersed, periodic BC
Hopping rate divided by natural deathrate	Optimal Aerial Frequency: Combined Controls	Optimal Door-to-Door Frequency: Combined Controls	Optimal Costs: Combined Controls	Aerial Only Frequency	Aerial Only Costs	Door-to-Door Only Frequency	Door-to-Door Only Costs
0	0.208306	0.000137022	5.05909	0.208306	5.02018	0.000136986	0.038897
0.025	0.206753	0.000137008	5.02164	0.208306	5.02018	0.999992	283.946
0.05	0.206718	0.000137033	5.02082	0.208306	5.02018	1	283.948
0.075	0.206703	0.000137416	5.02056	0.208306	5.02018	1	283.948
0.1	0.206701	0.000137133	5.02043	0.208306	5.02018	1	283.948
0.125	0.206696	0.000137234	5.02035	0.208306	5.02018	1	283.948
0.15	0.206692	0.000137443	5.0203	0.208306	5.02018	1	283.948
0.175	0.180085	0.00238426	5.01705	0.208306	5.02018	1	283.948
0.2	0.159836	0.00402733	4.9956	0.208306	5.02018	1	283.948
0.225	0.144263	0.00520632	4.95505	0.208306	5.02018	1	283.948
0.25	0.129999	0.00621117	4.89661	0.208306	5.02018	1	283.948
0.275	0.115998	0.00713368	4.82114	0.208306	5.02018	0.99999	283.945
0.3	0.101873	0.00800984	4.72951	0.208306	5.02018	0.268664	76.2867
0.325	0.0874715	0.00885616	4.62275	0.208306	5.02018	0.0294518	8.36277
0.35	0.0727596	0.0096796	4.50201	0.208306	5.02018	0.0213199	6.05374
0.375	0.0577606	0.0104824	4.36848	0.208306	5.02018	0.0178893	5.07964
0.4	0.0424803	0.0112679	4.22326	0.208306	5.02018	0.0159117	4.51808
0.425	0.0266098	0.0120637	4.06675	0.208306	5.02018	0.0146171	4.1505
0.45	0.00424234	0.0133484	3.89249	0.208306	5.02018	0.0137123	3.89357
0.475	1.21059e-07	0.0130561	3.70724	0.208306	5.02018	0.0130561	3.70724
0.5	6.52161e-08	0.0125703	3.56932	0.208306	5.02018	0.0125703	3.56932
0.525	4.82358e-08	0.0122067	3.46607	0.208306	5.02018	0.0122067	3.46607
0.55	2.01145e-07	0.011932	3.38808	0.208306	5.02018	0.011932	3.38808
0.575	3.57561e-08	0.0117219	3.32841	0.208306	5.02018	0.0117219	3.32841
0.6	1.62996e-07	0.0115581	3.28189	0.208306	5.02018	0.0115581	3.28189
0.625	1.53571e-07	0.0114275	3.24481	0.208306	5.02018	0.0114275	3.2448
0.65	1.49619e-09	0.0113209	3.21454	0.208306	5.02018	0.0113209	3.21454
0.675	2.91598e-08	0.011232	3.18931	0.208306	5.02018	0.011232	3.18931
0.7	1.42571e-07	0.0111566	3.16788	0.208306	5.02018	0.0111566	3.16788
0.725	1.40072e-07	0.0110914	3.14939	0.208306	5.02018	0.0110914	3.14939
0.75	2.76147e-08	0.0110345	3.13322	0.208306	5.02018	0.0110345	3.13322
0.775	1.36476e-07	0.0109842	3.11893	0.208306	5.02018	0.0109842	3.11893
0.8	1.35138e-07	0.0109392	3.10618	0.208306	5.02018	0.0109392	3.10618
0.825	1.31971e-07	0.0108989	3.09471	0.208306	5.02018	0.0108989	3.09471
0.85	2.66054e-08	0.0108623	3.08433	0.208306	5.02018	0.0108623	3.08433
0.875	1.322e-07	0.010829	3.07488	0.208306	5.02018	0.010829	3.07488
0.9	1.31463e-07	0.0107985	3.06623	0.208306	5.02018	0.0107985	3.06623
0.925	1.3081e-07	0.0107705	3.05828	0.208306	5.02018	0.0107705	3.05827
0.95	1.30228e-07	0.0107447	3.05094	0.208306	5.02018	0.0107447	3.05093
0.975	1.29707e-07	0.0107208	3.04414	0.208306	5.02018	0.0107208	3.04414
1	1.27343e-07	0.0106985	3.03782	0.208306	5.02018	0.0106985	3.03782
1.025	2.57601e-08	0.0106778	3.03194	0.208306	5.02018	0.0106778	3.03194
1.05	1.28411e-07	0.0106584	3.02644	0.208306	5.02018	0.0106584	3.02644
1.075	1.28052e-07	0.0106403	3.02129	0.208306	5.02018	0.0106403	3.02129
1.1	1.2772e-07	0.0106233	3.01645	0.208306	5.02018	0.0106233	3.01645
1.125	1.27031e-09	0.0106072	3.0119	0.208306	5.02018	0.0106072	3.0119
1.15	2.54235e-08	0.0105921	3.00762	0.208306	5.02018	0.0105921	3.00762
1.175	1.25081e-07	0.0105779	3.00357	0.208306	5.02018	0.0105779	3.00357
1.2	1.25068e-07	0.0105644	2.99975	0.208306	5.02018	0.0105644	2.99974
1.225	1.25046e-07	0.0105516	2.99612	0.208306	5.02018	0.0105516	2.99612
1.25	1.25062e-07	0.0105395	2.99268	0.208306	5.02018	0.0105395	2.99268
1.275	1.24152e-07	0.010528	2.98941	0.208306	5.02018	0.010528	2.98941
1.3	1.21496e-07	0.0105171	2.9863	0.208306	5.02018	0.0105171	2.9863
1.325	1.2529e-09	0.0105066	2.98334	0.208306	5.02018	0.0105066	2.98334
1.35	1.2503e-09	0.0104967	2.98052	0.208306	5.02018	0.0104967	2.98052
1.375	1.25265e-07	0.0104872	2.97783	0.208306	5.02018	0.0104872	2.97782
1.4	1.25113e-07	0.0104781	2.97525	0.208306	5.02018	0.0104781	2.97525
1.425	1.24968e-07	0.0104695	2.97279	0.208306	5.02018	0.0104695	2.97278
1.45	1.2483e-07	0.0104612	2.97043	0.208306	5.02018	0.0104612	2.97043
1.475	1.24699e-07	0.0104532	2.96817	0.208306	5.02018	0.0104532	2.96816
1.5	1.24574e-07	0.0104456	2.966	0.208306	5.02018	0.0104456	2.96599
1.525	1.24455e-07	0.0104382	2.96391	0.208306	5.02018	0.0104382	2.96391
1.55	1.24341e-07	0.0104312	2.96191	0.208306	5.02018	0.0104312	2.96191
1.575	1.24232e-07	0.0104244	2.95999	0.208306	5.02018	0.0104244	2.95999
1.6	1.24128e-07	0.0104179	2.95814	0.208306	5.02018	0.0104179	2.95813
1.625	1.24029e-07	0.0104116	2.95635	0.208306	5.02018	0.0104116	2.95635
1.65	1.23933e-07	0.0104055	2.95463	0.208306	5.02018	0.0104055	2.95463
1.675	1.23841e-07	0.0103997	2.95298	0.208306	5.02018	0.0103997	2.95297
1.7	1.23753e-07	0.0103941	2.95138	0.208306	5.02018	0.0103941	2.95137
1.725	1.23669e-07	0.0103886	2.94983	0.208306	5.02018	0.0103886	2.94983
1.75	2.47148e-08	0.0103834	2.94834	0.208306	5.02018	0.0103834	2.94834
1.775	2.46992e-08	0.0103783	2.94689	0.208306	5.02018	0.0103783	2.94689
1.8	2.46841e-08	0.0103734	2.9455	0.208306	5.02018	0.0103734	2.9455
1.825	2.46695e-08	0.0103686	2.94415	0.208306	5.02018	0.0103686	2.94415
1.85	2.46555e-08	0.010364	2.94284	0.208306	5.02018	0.010364	2.94284
1.875	2.46419e-08	0.0103595	2.94157	0.208306	5.02018	0.0103595	2.94157
1.9	2.46288e-08	0.0103552	2.94034	0.208306	5.02018	0.0103552	2.94034
1.925	2.46162e-08	0.010351	2.93915	0.208306	5.02018	0.010351	2.93915
1.95	2.46039e-08	0.0103469	2.938	0.208306	5.02018	0.0103469	2.938
1.975	2.45921e-08	0.010343	2.93687	0.208306	5.02018	0.010343	2.93687
2	1.22915e-07	0.0103392	2.93579	0.208306	5.02018	0.0103392	2.93578
2.025	1.2286e-07	0.0103354	2.93473	0.208306	5.02018	0.0103354	2.93473
2.05	1.22806e-07	0.0103318	2.9337	0.208306	5.02018	0.0103318	2.9337
2.075	1.22754e-07	0.0103283	2.9327	0.208306	5.02018	0.0103283	2.9327
2.1	1.22703e-07	0.0103249	2.93173	0.208306	5.02018	0.0103249	2.93173
2.125	1.22655e-07	0.0103215	2.93078	0.208306	5.02018	0.0103215	2.93078
2.15	1.22578e-07	0.0103183	2.92986	0.208306	5.02018	0.0103183	2.92986
2.175	1.22556e-07	0.0103151	2.92896	0.208306	5.02018	0.0103151	2.92896
2.2	1.22512e-07	0.0103121	2.92809	0.208306	5.02018	0.0103121	2.92809
2.225	1.22469e-07	0.0103091	2.92724	0.208306	5.02018	0.0103091	2.92724
2.25	1.19127e-07	0.0103061	2.92641	0.208306	5.02018	0.0103061	2.92641
2.275	1.22094e-09	0.0103033	2.9256	0.208306	5.02018	0.0103033	2.9256
2.3	1.2196e-09	0.0103005	2.92481	0.208306	5.02018	0.0103005	2.92481
2.325	1.22309e-07	0.0102978	2.92404	0.208306	5.02018	0.0102978	2.92404
2.35	1.2227e-07	0.0102952	2.92329	0.208306	5.02018	0.0102952	2.92329
2.375	1.22233e-07	0.0102926	2.92256	0.208306	5.02018	0.0102926	2.92256
2.4	1.22197e-07	0.0102901	2.92184	0.208306	5.02018	0.0102901	2.92184
2.425	1.22162e-07	0.0102876	2.92114	0.208306	5.02018	0.0102876	2.92114
2.45	1.22127e-07	0.0102852	2.92046	0.208306	5.02018	0.0102852	2.92046
2.475	1.22093e-07	0.0102828	2.91979	0.208306	5.02018	0.0102828	2.91979
2.5	1.22061e-07	0.0102805	2.91914	0.208306	5.02018	0.0102805	2.91914
2.525	1.22029e-07	0.0102783	2.9185	0.208306	5.02018	0.0102783	2.9185
2.55	1.21997e-07	0.0102761	2.91788	0.208306	5.02018	0.0102761	2.91788
2.575	1.21967e-07	0.0102739	2.91727	0.208306	5.02018	0.0102739	2.91727
2.6	1.21937e-07	0.0102718	2.91667	0.208306	5.02018	0.0102718	2.91667
2.625	1.21908e-07	0.0102698	2.91609	0.208306	5.02018	0.0102698	2.91608
2.65	1.21879e-07	0.0102678	2.91551	0.208306	5.02018	0.0102678	2.91551
2.675	1.21852e-07	0.0102658	2.91495	0.208306	5.02018	0.0102658	2.91495
2.7	1.21444e-09	0.0102639	2.9144	0.208306	5.02018	0.0102639	2.9144
2.725	1.21517e-09	0.010262	2.91387	0.208306	5.02018	0.010262	2.91387
2.75	1.19079e-07	0.0102601	2.91334	0.208306	5.02018	0.0102601	2.91334
2.775	1.15953e-09	0.0102583	2.91282	0.208306	5.02018	0.0102583	2.91282
2.8	1.21699e-07	0.0102565	2.91232	0.208306	5.02018	0.0102565	2.91232
2.825	1.21696e-07	0.0102548	2.91182	0.208306	5.02018	0.0102548	2.91182
2.85	2.43324e-08	0.0102531	2.91134	0.208306	5.02018	0.0102531	2.91134
2.875	1.21649e-07	0.0102514	2.91086	0.208306	5.02018	0.0102514	2.91086
2.9	1.2162e-07	0.0102497	2.91039	0.208306	5.02018	0.0102497	2.91039
2.925	1.14795e-09	0.0102481	2.90993	0.208306	5.02018	0.0102481	2.90993
2.95	1.21269e-09	0.0102465	2.90948	0.208306	5.02018	0.0102465	2.90948
2.975	1.2156e-07	0.010245	2.90904	0.208306	5.02018	0.010245	2.90904
3	1.21539e-07	0.0102434	2.90861	0.208306	5.02018	0.0102435	2.90861
3.025	1.21518e-07	0.0102419	2.90818	0.208306	5.02018	0.010242	2.90818
3.05	1.21498e-07	0.0102405	2.90777	0.208306	5.02018	0.0102405	2.90776
3.075	1.21478e-07	0.010239	2.90735	0.208306	5.02018	0.010239	2.90735
3.1	1.21085e-09	0.0102376	2.90695	0.208306	5.02018	0.0102376	2.90695
3.125	1.21432e-07	0.0102362	2.90656	0.208306	5.02018	0.0102362	2.90655
3.15	1.2142e-07	0.0102348	2.90617	0.208306	5.02018	0.0102348	2.90616
3.175	2.42782e-08	0.0102335	2.90578	0.208306	5.02018	0.0102335	2.90578
3.2	2.4321e-06	0.0102321	2.90545	0.208306	5.02018	0.0102322	2.90541
3.225	1.22258e-05	0.0102305	2.90524	0.208306	5.02018	0.0102309	2.90504
3.25	1.21346e-07	0.0102296	2.90467	0.208306	5.02018	0.0102296	2.90467
3.275	2.42639e-08	0.0102283	2.90432	0.208306	5.02018	0.0102283	2.90432
3.3	1.21314e-07	0.0102271	2.90397	0.208306	5.02018	0.0102271	2.90396
3.325	1.20039e-07	0.0102259	2.90362	0.208306	5.02018	0.0102259	2.90362
3.35	1.20927e-09	0.0102247	2.90328	0.208306	5.02018	0.0102247	2.90328
3.375	1.21265e-07	0.0102235	2.90295	0.208306	5.02018	0.0102235	2.90294
3.4	1.21249e-07	0.0102223	2.90262	0.208306	5.02018	0.0102223	2.90262
3.425	1.21233e-07	0.0102212	2.90229	0.208306	5.02018	0.0102212	2.90229
3.45	1.21218e-07	0.0102201	2.90197	0.208306	5.02018	0.0102201	2.90197
3.475	1.21203e-07	0.010219	2.90166	0.208306	5.02018	0.010219	2.90166
3.5	1.21188e-07	0.0102179	2.90135	0.208306	5.02018	0.0102179	2.90135
3.525	1.21173e-07	0.0102168	2.90105	0.208306	5.02018	0.0102168	2.90105
3.55	1.21159e-07	0.0102158	2.90075	0.208306	5.02018	0.0102158	2.90075
3.575	1.21145e-07	0.0102147	2.90045	0.208306	5.02018	0.0102147	2.90045
3.6	1.21131e-07	0.0102137	2.90016	0.208306	5.02018	0.0102137	2.90016
3.625	1.21117e-07	0.0102127	2.89988	0.208306	5.02018	0.0102127	2.89988
3.65	1.21104e-07	0.0102117	2.8996	0.208306	5.02018	0.0102117	2.89959
3.675	1.21091e-07	0.0102107	2.89932	0.208306	5.02018	0.0102107	2.89932
3.7	1.21078e-07	0.0102098	2.89905	0.208306	5.02018	0.0102098	2.89904
3.725	1.21065e-07	0.0102088	2.89878	0.208306	5.02018	0.0102088	2.89877
3.75	1.21052e-07	0.0102079	2.89851	0.208306	5.02018	0.0102079	2.89851
3.775	1.2104e-07	0.010207	2.89825	0.208306	5.02018	0.010207	2.89825
3.8	1.21027e-07	0.0102061	2.89799	0.208306	5.02018	0.0102061	2.89799
3.825	1.21015e-07	0.0102052	2.89774	0.208306	5.02018	0.0102052	2.89773
3.85	1.21003e-07	0.0102043	2.89749	0.208306	5.02018	0.0102043	2.89748
3.875	1.20991e-07	0.0102034	2.89724	0.208306	5.02018	0.0102034	2.89724
3.9	1.2098e-07	0.0102025	2.89699	0.208306	5.02018	0.0102025	2.89699
3.925	1.20968e-07	0.0102017	2.89675	0.208306	5.02018	0.0102017	2.89675
3.95	1.20957e-07	0.0102009	2.89652	0.208306	5.02018	0.0102009	2.89651
3.975	1.20946e-07	0.0102	2.89628	0.208306	5.02018	0.0102	2.89628
4	1.20935e-07	0.0101992	2.89605	0.208306	5.02018	0.0101992	2.89605
4.025	1.20924e-07	0.0101984	2.89582	0.208306	5.02018	0.0101984	2.89582
4.05	1.20914e-07	0.0101976	2.8956	0.208306	5.02018	0.0101976	2.8956
4.075	1.20903e-07	0.0101968	2.89538	0.208306	5.02018	0.0101968	2.89537
4.1	1.20893e-07	0.0101961	2.89516	0.208306	5.02018	0.0101961	2.89516
4.125	1.20883e-07	0.0101953	2.89494	0.208306	5.02018	0.0101953	2.89494
4.15	1.20873e-07	0.0101946	2.89473	0.208306	5.02018	0.0101946	2.89473
4.175	1.20863e-07	0.0101938	2.89452	0.208306	5.02018	0.0101938	2.89452
4.2	1.20853e-07	0.0101931	2.89431	0.208306	5.02018	0.0101931	2.89431
4.225	1.20843e-07	0.0101924	2.89411	0.208306	5.02018	0.0101924	2.8941
4.25	1.20834e-07	0.0101917	2.8939	0.208306	5.02018	0.0101917	2.8939
4.275	1.20824e-07	0.010191	2.8937	0.208306	5.02018	0.010191	2.8937
4.3	1.20815e-07	0.0101903	2.89351	0.208306	5.02018	0.0101903	2.8935
4.325	1.20806e-07	0.0101896	2.89331	0.208306	5.02018	0.0101896	2.89331
4.35	1.20797e-07	0.0101889	2.89312	0.208306	5.02018	0.0101889	2.89312
4.375	1.20788e-07	0.0101882	2.89293	0.208306	5.02018	0.0101882	2.89293
4.4	1.20779e-07	0.0101876	2.89274	0.208306	5.02018	0.0101876	2.89274
4.425	1.2077e-07	0.0101869	2.89255	0.208306	5.02018	0.0101869	2.89255
4.45	1.20761e-07	0.0101863	2.89237	0.208306	5.02018	0.0101863	2.89237
4.475	1.20753e-07	0.0101856	2.89219	0.208306	5.02018	0.0101856	2.89219
4.5	1.20744e-07	0.010185	2.89201	0.208306	5.02018	0.010185	2.89201
4.525	1.20736e-07	0.0101844	2.89183	0.208306	5.02018	0.0101844	2.89183
4.55	1.20728e-07	0.0101837	2.89166	0.208306	5.02018	0.0101838	2.89166
4.575	1.20719e-07	0.0101831	2.89149	0.208306	5.02018	0.0101831	2.89148
4.6	1.20711e-07	0.0101825	2.89131	0.208306	5.02018	0.0101825	2.89131
4.625	1.20703e-07	0.0101819	2.89115	0.208306	5.02018	0.0101819	2.89114
4.65	1.20696e-07	0.0101814	2.89098	0.208306	5.02018	0.0101814	2.89098
4.675	1.20688e-07	0.0101808	2.89081	0.208306	5.02018	0.0101808	2.89081
4.7	1.2068e-07	0.0101802	2.89065	0.208306	5.02018	0.0101802	2.89065
4.725	1.20672e-07	0.0101796	2.89049	0.208306	5.02018	0.0101796	2.89049
4.75	1.20664e-07	0.0101791	2.89033	0.208306	5.02018	0.0101791	2.89033
4.775	1.20657e-07	0.0101785	2.89017	0.208306	5.02018	0.0101785	2.89017
4.8	1.20649e-07	0.010178	2.89002	0.208306	5.02018	0.010178	2.89001
4.825	1.20642e-07	0.0101774	2.88986	0.208306	5.02018	0.0101774	2.88986
4.85	1.20635e-07	0.0101769	2.88971	0.208306	5.02018	0.0101769	2.88971
4.875	1.20627e-07	0.0101764	2.88956	0.208306	5.02018	0.0101764	2.88956
4.9	1.2062e-07	0.0101758	2.88941	0.208306	5.02018	0.0101758	2.88941
4.925	1.20613e-07	0.0101753	2.88926	0.208306	5.02018	0.0101753	2.88926
4.95	1.20606e-07	0.0101748	2.88912	0.208306	5.02018	0.0101748	2.88911
4.975	1.20599e-07	0.0101743	2.88897	0.208306	5.02018	0.0101743	2.88897
5	1.20592e-07	0.0101738	2.88883	0.208306	5.02018	0.0101738	2.88883

## Sheet: dispersed, reflecting BC
Hopping rate divided by natural deathrate	Optimal Aerial Frequency: Combined Controls	Optimal Door-to-Door Frequency: Combined Controls	Optimal Costs: Combined Controls	Aerial Only Frequency	Aerial Only Costs	Door-to-Door Only Frequency	Door-to-Door Only Costs
0	0.208306	0.000137022	5.05909	0.208306	5.02018	0.000136986	0.038897
0.025	0.206765	0.000137064	5.02196	0.208306	5.02018	0.999992	283.946
0.05	0.206725	0.000137023	5.02097	0.208306	5.02018	0.999997	283.947
0.075	0.206711	0.000137053	5.02065	0.208306	5.02018	0.999997	283.947
0.1	0.206704	0.000137092	5.0205	0.208306	5.02018	1	283.948
0.125	0.2067	0.000137152	5.02041	0.208306	5.02018	0.999999	283.948
0.15	0.206684	0.00013827	5.02035	0.208306	5.02018	1	283.948
0.175	0.206672	0.000139188	5.02031	0.208306	5.02018	1	283.948
0.2	0.192776	0.0013171	5.01988	0.208306	5.02018	0.999999	283.948
0.225	0.179523	0.00241982	5.0136	0.208306	5.02018	1	283.948
0.25	0.170241	0.00316322	5.00099	0.208306	5.02018	1	283.948
0.275	0.162077	0.00379076	4.98244	0.208306	5.02018	1	283.948
0.3	0.154216	0.00437191	4.95801	0.208306	5.02018	1	283.948
0.325	0.146302	0.00493654	4.9276	0.208306	5.02018	1	283.948
0.35	0.138122	0.00550176	4.89096	0.208306	5.02018	0.999999	283.948
0.375	0.129518	0.00607998	4.84778	0.208306	5.02018	1	283.948
0.4	0.12036	0.00668073	4.79766	0.208306	5.02018	0.999995	283.947
0.425	0.110574	0.00730898	4.7402	0.208306	5.02018	0.0981115	27.8586
0.45	0.100177	0.00796209	4.67507	0.208306	5.02018	0.0335148	9.51647
0.475	0.0892899	0.00862931	4.60216	0.208306	5.02018	0.0248294	7.05025
0.5	0.0780873	0.00929641	4.5216	0.208306	5.02018	0.0209134	5.93832
0.525	0.0667234	0.00995155	4.43376	0.208306	5.02018	0.0185731	5.27379
0.55	0.0552937	0.0105884	4.33913	0.208306	5.02018	0.0169842	4.82264
0.575	0.0438165	0.0112071	4.23821	0.208306	5.02018	0.0158261	4.49378
0.6	0.0321666	0.0118192	4.13126	0.208306	5.02018	0.0149432	4.2431
0.625	0.0195567	0.0124895	4.01768	0.208306	5.02018	0.0142495	4.04611
0.65	1.37266e-06	0.013692	3.88785	0.208306	5.02018	0.0136921	3.88785
0.675	1.48582e-07	0.0132367	3.75855	0.208306	5.02018	0.0132368	3.75855
0.7	8.71084e-08	0.0128597	3.6515	0.208306	5.02018	0.0128597	3.6515
0.725	6.50892e-08	0.0125442	3.56191	0.208306	5.02018	0.0125442	3.56191
0.75	5.37945e-08	0.0122779	3.4863	0.208306	5.02018	0.012278	3.4863
0.775	4.69133e-08	0.0120516	3.42204	0.208306	5.02018	0.0120516	3.42204
0.8	2.07243e-07	0.0118583	3.36715	0.208306	5.02018	0.0118583	3.36715
0.825	1.878e-07	0.0116926	3.3201	0.208306	5.02018	0.0116926	3.3201
0.85	1.81933e-07	0.0115503	3.27968	0.208306	5.02018	0.0115503	3.27968
0.875	3.43963e-08	0.0114279	3.24492	0.208306	5.02018	0.0114279	3.24492
0.9	1.64052e-07	0.0113226	3.21503	0.208306	5.02018	0.0113226	3.21503
0.925	1.56313e-07	0.011232	3.18931	0.208306	5.02018	0.011232	3.18931
0.95	1.51114e-07	0.011154	3.16715	0.208306	5.02018	0.011154	3.16715
0.975	1.48133e-07	0.0110865	3.148	0.208306	5.02018	0.0110865	3.148
1	1.44677e-07	0.011028	3.13137	0.208306	5.02018	0.011028	3.13137
1.025	2.83706e-08	0.0109768	3.11685	0.208306	5.02018	0.0109768	3.11685
1.05	2.79802e-08	0.0109318	3.10407	0.208306	5.02018	0.0109318	3.10407
1.075	1.37678e-07	0.0108919	3.09274	0.208306	5.02018	0.0108919	3.09274
1.1	1.36111e-07	0.0108563	3.08262	0.208306	5.02018	0.0108563	3.08262
1.125	1.348e-07	0.0108242	3.07351	0.208306	5.02018	0.0108242	3.07351
1.15	1.3369e-07	0.0107951	3.06526	0.208306	5.02018	0.0107951	3.06526
1.175	1.32742e-07	0.0107686	3.05773	0.208306	5.02018	0.0107686	3.05773
1.2	1.31923e-07	0.0107443	3.05083	0.208306	5.02018	0.0107443	3.05083
1.225	1.31209e-07	0.0107219	3.04447	0.208306	5.02018	0.0107219	3.04447
1.25	1.30589e-07	0.0107012	3.03858	0.208306	5.02018	0.0107012	3.03858
1.275	1.30023e-07	0.0106819	3.03311	0.208306	5.02018	0.0106819	3.03311
1.3	2.58995e-08	0.010664	3.02801	0.208306	5.02018	0.010664	3.02801
1.325	1.28753e-09	0.0106471	3.02323	0.208306	5.02018	0.0106471	3.02323
1.35	1.28673e-07	0.0106313	3.01875	0.208306	5.02018	0.0106314	3.01875
1.375	1.28304e-07	0.0106165	3.01454	0.208306	5.02018	0.0106165	3.01453
1.4	1.27968e-07	0.0106025	3.01056	0.208306	5.02018	0.0106025	3.01056
1.425	1.27344e-09	0.0105893	3.0068	0.208306	5.02018	0.0105893	3.0068
1.45	1.25348e-07	0.0105767	3.00324	0.208306	5.02018	0.0105767	3.00324
1.475	2.54191e-08	0.0105648	2.99986	0.208306	5.02018	0.0105648	2.99986
1.5	1.25645e-07	0.0105535	2.99665	0.208306	5.02018	0.0105535	2.99665
1.525	2.53242e-08	0.0105427	2.99359	0.208306	5.02018	0.0105427	2.99359
1.55	2.52814e-08	0.0105325	2.99068	0.208306	5.02018	0.0105325	2.99068
1.575	2.52412e-08	0.0105227	2.98789	0.208306	5.02018	0.0105227	2.98789
1.6	2.52035e-08	0.0105133	2.98523	0.208306	5.02018	0.0105133	2.98523
1.625	1.23794e-07	0.0105043	2.98269	0.208306	5.02018	0.0105044	2.98269
1.65	1.23926e-07	0.0104958	2.98025	0.208306	5.02018	0.0104958	2.98025
1.675	1.24054e-07	0.0104875	2.97792	0.208306	5.02018	0.0104875	2.97791
1.7	1.2421e-07	0.0104796	2.97567	0.208306	5.02018	0.0104796	2.97567
1.725	1.23532e-07	0.010472	2.97351	0.208306	5.02018	0.010472	2.97351
1.75	1.2481e-09	0.0104647	2.97144	0.208306	5.02018	0.0104647	2.97144
1.775	1.24619e-09	0.0104577	2.96944	0.208306	5.02018	0.0104577	2.96944
1.8	1.24446e-09	0.0104509	2.96752	0.208306	5.02018	0.0104509	2.96752
1.825	1.24726e-07	0.0104444	2.96567	0.208306	5.02018	0.0104444	2.96566
1.85	1.24614e-07	0.0104381	2.96388	0.208306	5.02018	0.0104381	2.96387
1.875	1.24507e-07	0.010432	2.96215	0.208306	5.02018	0.010432	2.96215
1.9	1.24404e-07	0.0104261	2.96048	0.208306	5.02018	0.0104261	2.96048
1.925	1.24305e-07	0.0104204	2.95887	0.208306	5.02018	0.0104205	2.95887
1.95	1.24211e-07	0.010415	2.95731	0.208306	5.02018	0.010415	2.95731
1.975	1.2412e-07	0.0104096	2.9558	0.208306	5.02018	0.0104096	2.9558
2	1.24032e-07	0.0104045	2.95434	0.208306	5.02018	0.0104045	2.95433
2.025	1.23948e-07	0.0103995	2.95292	0.208306	5.02018	0.0103995	2.95292
2.05	1.23867e-07	0.0103947	2.95155	0.208306	5.02018	0.0103947	2.95154
2.075	1.23789e-07	0.01039	2.95021	0.208306	5.02018	0.01039	2.95021
2.1	1.23713e-07	0.0103854	2.94892	0.208306	5.02018	0.0103854	2.94892
2.125	1.23641e-07	0.010381	2.94767	0.208306	5.02018	0.010381	2.94766
2.15	1.2357e-07	0.0103767	2.94645	0.208306	5.02018	0.0103767	2.94645
2.175	1.23503e-07	0.0103725	2.94526	0.208306	5.02018	0.0103725	2.94526
2.2	1.23437e-07	0.0103685	2.94411	0.208306	5.02018	0.0103685	2.94411
2.225	1.23373e-07	0.0103645	2.94299	0.208306	5.02018	0.0103645	2.94299
2.25	1.23312e-07	0.0103607	2.9419	0.208306	5.02018	0.0103607	2.9419
2.275	1.23252e-07	0.010357	2.94084	0.208306	5.02018	0.010357	2.94084
2.3	1.23194e-07	0.0103533	2.93981	0.208306	5.02018	0.0103533	2.93981
2.325	1.23138e-07	0.0103498	2.9388	0.208306	5.02018	0.0103498	2.9388
2.35	1.23084e-07	0.0103463	2.93783	0.208306	5.02018	0.0103463	2.93782
2.375	1.23031e-07	0.010343	2.93687	0.208306	5.02018	0.010343	2.93687
2.4	1.2298e-07	0.0103397	2.93594	0.208306	5.02018	0.0103397	2.93594
2.425	1.2293e-07	0.0103365	2.93503	0.208306	5.02018	0.0103365	2.93503
2.45	1.22881e-07	0.0103334	2.93414	0.208306	5.02018	0.0103334	2.93414
2.475	1.22834e-07	0.0103303	2.93328	0.208306	5.02018	0.0103303	2.93328
2.5	1.22788e-07	0.0103274	2.93244	0.208306	5.02018	0.0103274	2.93243
2.525	2.45466e-08	0.0103245	2.93161	0.208306	5.02018	0.0103245	2.93161
2.55	1.22476e-09	0.0103216	2.9308	0.208306	5.02018	0.0103216	2.9308
2.575	1.22647e-07	0.0103189	2.93002	0.208306	5.02018	0.0103189	2.93002
2.6	1.20592e-07	0.0103161	2.92925	0.208306	5.02018	0.0103161	2.92925
2.625	1.19393e-07	0.0103135	2.9285	0.208306	5.02018	0.0103135	2.9285
2.65	1.22538e-07	0.0103109	2.92776	0.208306	5.02018	0.0103109	2.92776
2.675	1.225e-07	0.0103084	2.92705	0.208306	5.02018	0.0103084	2.92704
2.7	1.22462e-07	0.0103059	2.92634	0.208306	5.02018	0.0103059	2.92634
2.725	1.22425e-07	0.0103035	2.92565	0.208306	5.02018	0.0103035	2.92565
2.75	1.2239e-07	0.0103011	2.92498	0.208306	5.02018	0.0103011	2.92498
2.775	1.22355e-07	0.0102988	2.92432	0.208306	5.02018	0.0102988	2.92432
2.8	1.22321e-07	0.0102965	2.92368	0.208306	5.02018	0.0102965	2.92367
2.825	1.22288e-07	0.0102943	2.92304	0.208306	5.02018	0.0102943	2.92304
2.85	1.22255e-07	0.0102921	2.92242	0.208306	5.02018	0.0102921	2.92242
2.875	1.22224e-07	0.01029	2.92182	0.208306	5.02018	0.01029	2.92181
2.9	1.22186e-07	0.0102879	2.92122	0.208306	5.02018	0.0102879	2.92122
2.925	1.22134e-07	0.0102858	2.92064	0.208306	5.02018	0.0102858	2.92064
2.95	2.44246e-08	0.0102838	2.92006	0.208306	5.02018	0.0102838	2.92006
2.975	2.44188e-08	0.0102818	2.9195	0.208306	5.02018	0.0102818	2.9195
3	2.44131e-08	0.0102799	2.91895	0.208306	5.02018	0.0102799	2.91895
3.025	2.44076e-08	0.010278	2.91841	0.208306	5.02018	0.010278	2.91841
3.05	2.44021e-08	0.0102761	2.91788	0.208306	5.02018	0.0102761	2.91788
3.075	2.43968e-08	0.0102743	2.91736	0.208306	5.02018	0.0102743	2.91736
3.1	2.43916e-08	0.0102725	2.91685	0.208306	5.02018	0.0102725	2.91685
3.125	2.43865e-08	0.0102707	2.91635	0.208306	5.02018	0.0102707	2.91635
3.15	2.43815e-08	0.010269	2.91586	0.208306	5.02018	0.010269	2.91586
3.175	2.43766e-08	0.0102673	2.91538	0.208306	5.02018	0.0102673	2.91538
3.2	2.43717e-08	0.0102656	2.9149	0.208306	5.02018	0.0102656	2.9149
3.225	2.4367e-08	0.010264	2.91444	0.208306	5.02018	0.010264	2.91444
3.25	2.43624e-08	0.0102624	2.91398	0.208306	5.02018	0.0102624	2.91398
3.275	2.43578e-08	0.0102608	2.91353	0.208306	5.02018	0.0102608	2.91353
3.3	2.43534e-08	0.0102592	2.91309	0.208306	5.02018	0.0102592	2.91309
3.325	2.4349e-08	0.0102577	2.91265	0.208306	5.02018	0.0102577	2.91265
3.35	2.43447e-08	0.0102562	2.91223	0.208306	5.02018	0.0102562	2.91222
3.375	2.43404e-08	0.0102547	2.91181	0.208306	5.02018	0.0102547	2.9118
3.4	2.43363e-08	0.0102533	2.91139	0.208306	5.02018	0.0102533	2.91139
3.425	2.43322e-08	0.0102518	2.91099	0.208306	5.02018	0.0102518	2.91099
3.45	2.43282e-08	0.0102504	2.91059	0.208306	5.02018	0.0102504	2.91059
3.475	2.43242e-08	0.010249	2.91019	0.208306	5.02018	0.010249	2.91019
3.5	2.43204e-08	0.0102477	2.90981	0.208306	5.02018	0.0102477	2.90981
3.525	2.43166e-08	0.0102463	2.90942	0.208306	5.02018	0.0102463	2.90942
3.55	2.43128e-08	0.010245	2.90905	0.208306	5.02018	0.010245	2.90905
3.575	2.43091e-08	0.0102437	2.90868	0.208306	5.02018	0.0102437	2.90868
3.6	2.43055e-08	0.0102424	2.90832	0.208306	5.02018	0.0102424	2.90832
3.625	2.43019e-08	0.0102412	2.90796	0.208306	5.02018	0.0102412	2.90796
3.65	1.16745e-07	0.0102399	2.90761	0.208306	5.02018	0.0102399	2.90761
3.675	1.21479e-07	0.0102387	2.90726	0.208306	5.02018	0.0102387	2.90726
3.7	1.21448e-07	0.0102375	2.90692	0.208306	5.02018	0.0102375	2.90692
3.725	1.21453e-07	0.0102363	2.90659	0.208306	5.02018	0.0102363	2.90658
3.75	1.21426e-07	0.0102352	2.90625	0.208306	5.02018	0.0102352	2.90625
3.775	1.21419e-07	0.010234	2.90593	0.208306	5.02018	0.010234	2.90593
3.8	1.21404e-07	0.0102329	2.90561	0.208306	5.02018	0.0102329	2.9056
3.825	1.21389e-07	0.0102318	2.90529	0.208306	5.02018	0.0102318	2.90529
3.85	1.21373e-07	0.0102307	2.90498	0.208306	5.02018	0.0102307	2.90497
3.875	1.21358e-07	0.0102296	2.90467	0.208306	5.02018	0.0102296	2.90467
3.9	1.19192e-07	0.0102285	2.90436	0.208306	5.02018	0.0102285	2.90436
3.925	1.21322e-07	0.0102274	2.90407	0.208306	5.02018	0.0102274	2.90406
3.95	1.17008e-07	0.0102264	2.90377	0.208306	5.02018	0.0102264	2.90377
3.975	1.213e-07	0.0102254	2.90348	0.208306	5.02018	0.0102254	2.90348
4	1.21271e-07	0.0102244	2.90319	0.208306	5.02018	0.0102244	2.90319
4.025	1.20891e-09	0.0102234	2.90291	0.208306	5.02018	0.0102234	2.90291
4.05	1.21259e-07	0.0102224	2.90263	0.208306	5.02018	0.0102224	2.90263
4.075	1.21244e-07	0.0102214	2.90236	0.208306	5.02018	0.0102214	2.90235
4.1	2.42441e-08	0.0102205	2.90208	0.208306	5.02018	0.0102205	2.90208
4.125	2.42415e-08	0.0102195	2.90181	0.208306	5.02018	0.0102195	2.90181
4.15	2.42375e-08	0.0102186	2.90155	0.208306	5.02018	0.0102186	2.90155
4.175	2.4235e-08	0.0102177	2.90129	0.208306	5.02018	0.0102177	2.90129
4.2	2.4232e-08	0.0102168	2.90103	0.208306	5.02018	0.0102168	2.90103
4.225	1.19535e-07	0.0102159	2.90078	0.208306	5.02018	0.0102159	2.90078
4.25	1.19844e-07	0.010215	2.90053	0.208306	5.02018	0.010215	2.90053
4.275	1.20068e-07	0.0102141	2.90028	0.208306	5.02018	0.0102141	2.90028
4.3	1.21133e-07	0.0102133	2.90004	0.208306	5.02018	0.0102133	2.90003
4.325	1.21121e-07	0.0102124	2.89979	0.208306	5.02018	0.0102124	2.89979
4.35	1.21109e-07	0.0102116	2.89956	0.208306	5.02018	0.0102116	2.89955
4.375	1.21096e-07	0.0102107	2.89932	0.208306	5.02018	0.0102107	2.89932
4.4	1.21081e-07	0.0102099	2.89909	0.208306	5.02018	0.0102099	2.89909
4.425	1.19941e-07	0.0102091	2.89886	0.208306	5.02018	0.0102091	2.89886
4.45	1.19425e-07	0.0102083	2.89863	0.208306	5.02018	0.0102083	2.89863
4.475	2.42087e-08	0.0102075	2.89841	0.208306	5.02018	0.0102075	2.89841
4.5	2.42065e-08	0.0102067	2.89819	0.208306	5.02018	0.0102067	2.89819
4.525	1.21033e-07	0.010206	2.89797	0.208306	5.02018	0.010206	2.89797
4.55	1.21011e-07	0.0102052	2.89775	0.208306	5.02018	0.0102052	2.89775
4.575	1.20065e-07	0.0102045	2.89754	0.208306	5.02018	0.0102045	2.89754
4.6	1.21001e-07	0.0102037	2.89733	0.208306	5.02018	0.0102037	2.89733
4.625	1.20992e-07	0.010203	2.89712	0.208306	5.02018	0.010203	2.89712
4.65	2.41941e-08	0.0102023	2.89691	0.208306	5.02018	0.0102023	2.89691
4.675	1.17215e-07	0.0102015	2.89671	0.208306	5.02018	0.0102015	2.89671
4.7	1.20963e-07	0.0102008	2.89651	0.208306	5.02018	0.0102008	2.89651
4.725	1.20954e-07	0.0102001	2.89631	0.208306	5.02018	0.0102001	2.89631
4.75	1.20944e-07	0.0101994	2.89612	0.208306	5.02018	0.0101994	2.89611
4.775	1.19686e-07	0.0101988	2.89592	0.208306	5.02018	0.0101988	2.89592
4.8	1.20614e-09	0.0101981	2.89573	0.208306	5.02018	0.0101981	2.89573
4.825	1.20917e-07	0.0101974	2.89554	0.208306	5.02018	0.0101974	2.89554
4.85	1.20908e-07	0.0101968	2.89535	0.208306	5.02018	0.0101968	2.89535
4.875	1.20899e-07	0.0101961	2.89517	0.208306	5.02018	0.0101961	2.89516
4.9	1.2089e-07	0.0101955	2.89498	0.208306	5.02018	0.0101955	2.89498
4.925	1.20882e-07	0.0101948	2.8948	0.208306	5.02018	0.0101948	2.8948
4.95	1.20873e-07	0.0101942	2.89462	0.208306	5.02018	0.0101942	2.89462
4.975	1.20865e-07	0.0101936	2.89444	0.208306	5.02018	0.0101936	2.89444
5	1.20856e-07	0.0101929	2.89427	0.208306	5.02018	0.0101929	2.89427

## Sheet: clustered, periodic BC
Hopping rate divided by natural deathrate	Optimal Aerial Frequency: Combined Controls	Optimal Door-to-Door Frequency: Combined Controls	Optimal Costs: Combined Controls	Aerial Only Frequency	Aerial Only Costs	Door-to-Door Only Frequency	Door-to-Door Only Costs
0	0.208306	0.000136987	5.05908	0.208306	5.02018	0.000136986	0.038897
0.025	0.207315	0.000138008	5.03548	0.208306	5.02018	0.999885	283.915
0.05	0.207028	0.00013699	5.02827	0.208306	5.02018	0.999967	283.939
0.075	0.206914	0.000136991	5.02553	0.208306	5.02018	0.999969	283.939
0.1	0.206856	0.000136993	5.02412	0.208306	5.02018	0.99997	283.939
0.125	0.20682	0.000137031	5.02328	0.208306	5.02018	0.999985	283.944
0.15	0.206797	0.000137041	5.02272	0.208306	5.02018	0.999979	283.942
0.175	0.206781	0.000137051	5.02233	0.208306	5.02018	0.999999	283.948
0.2	0.206768	0.000137062	5.02203	0.208306	5.02018	1	283.948
0.225	0.206759	0.000137073	5.0218	0.208306	5.02018	0.999996	283.947
0.25	0.206751	0.000137085	5.02162	0.208306	5.02018	0.999999	283.948
0.275	0.206745	0.000137097	5.02147	0.208306	5.02018	0.999997	283.947
0.3	0.206739	0.000137111	5.02135	0.208306	5.02018	0.99999	283.945
0.325	0.206736	0.000137013	5.02124	0.208306	5.02018	0.999997	283.947
0.35	0.206732	0.000137016	5.02115	0.208306	5.02018	0.999999	283.948
0.375	0.206729	0.000137019	5.02108	0.208306	5.02018	0.999991	283.945
0.4	0.206726	0.000137021	5.02101	0.208306	5.02018	0.999998	283.947
0.425	0.206724	0.000137024	5.02095	0.208306	5.02018	0.999997	283.947
0.45	0.206722	0.000137027	5.02081	0.208306	5.02018	0.999997	283.947
0.475	0.20671	0.000137829	5.02081	0.208306	5.02018	0.999999	283.948
0.5	0.206718	0.000137034	5.02081	0.208306	5.02018	0.999999	283.948
0.525	0.206716	0.000137037	5.02077	0.208306	5.02018	0.999999	283.948
0.55	0.206715	0.000137041	5.02074	0.208306	5.02018	0.999999	283.948
0.575	0.206713	0.000137044	5.02071	0.208306	5.02018	1	283.948
0.6	0.206709	0.000137294	5.02068	0.208306	5.02018	0.999999	283.948
0.625	0.206693	0.000138599	5.02066	0.208306	5.02018	1	283.948
0.65	0.206707	0.000137334	5.02063	0.208306	5.02018	0.999999	283.948
0.675	0.206706	0.000137355	5.02061	0.208306	5.02018	1	283.948
0.7	0.206705	0.000137377	5.02059	0.208306	5.02018	1	283.948
0.725	0.206707	0.000137069	5.02057	0.208306	5.02018	1	283.948
0.75	0.206707	0.000137074	5.02055	0.208306	5.02018	1	283.948
0.775	0.206706	0.000137079	5.02053	0.208306	5.02018	1	283.948
0.8	0.206705	0.000137086	5.02052	0.208306	5.02018	1	283.948
0.825	0.206704	0.000137102	5.0205	0.208306	5.02018	1	283.948
0.85	0.206704	0.000137095	5.02049	0.208306	5.02018	1	283.948
0.875	0.206703	0.000137101	5.02048	0.208306	5.02018	0.999999	283.948
0.9	0.206703	0.000137108	5.02046	0.208306	5.02018	1	283.948
0.925	0.206702	0.000137114	5.02045	0.208306	5.02018	0.999999	283.948
0.95	0.206702	0.000137121	5.02044	0.208306	5.02018	1	283.948
0.975	0.206701	0.000137128	5.02043	0.208306	5.02018	1	283.948
1	0.206701	0.000137136	5.02042	0.208306	5.02018	0.999999	283.948
1.025	0.2067	0.000137144	5.02041	0.208306	5.02018	1	283.948
1.05	0.2067	0.000137153	5.0204	0.208306	5.02018	1	283.948
1.075	0.206699	0.000137162	5.0204	0.208306	5.02018	1	283.948
1.1	0.206699	0.000137171	5.02039	0.208306	5.02018	1	283.948
1.125	0.206698	0.000137181	5.02038	0.208306	5.02018	1	283.948
1.15	0.206698	0.00021391	5.02055	0.208306	5.02018	1	283.948
1.175	0.206697	0.000137203	5.02037	0.208306	5.02018	0.999999	283.948
1.2	0.206697	0.000137215	5.02036	0.208306	5.02018	1	283.948
1.225	0.206697	0.000137228	5.02035	0.208306	5.02018	1	283.948
1.25	0.206696	0.000137242	5.02035	0.208306	5.02018	1	283.948
1.275	0.206696	0.000137257	5.02034	0.208306	5.02018	1	283.948
1.3	0.206695	0.000137273	5.02034	0.208306	5.02018	0.999999	283.948
1.325	0.206695	0.00013729	5.02033	0.208306	5.02018	1	283.948
1.35	0.206694	0.000137309	5.02032	0.208306	5.02018	1	283.948
1.375	0.206694	0.000137329	5.02032	0.208306	5.02018	1	283.948
1.4	0.206694	0.000137352	5.02032	0.208306	5.02018	1	283.948
1.425	0.206693	0.000137376	5.02031	0.208306	5.02018	1	283.948
1.45	0.206693	0.000137402	5.02031	0.208306	5.02018	1	283.948
1.475	0.206692	0.000137436	5.0203	0.208306	5.02018	1	283.948
1.5	0.20667	0.000139261	5.0203	0.208306	5.02018	1	283.948
1.525	0.206691	0.00013751	5.02029	0.208306	5.02018	0.999999	283.948
1.55	0.206672	0.000139086	5.02029	0.208306	5.02018	1	283.948
1.575	0.206661	0.000140002	5.02029	0.208306	5.02018	1	283.948
1.6	0.206689	0.000137653	5.02028	0.208306	5.02018	1	283.948
1.625	0.195795	0.00106234	5.0203	0.208306	5.02018	1	283.948
1.65	0.191715	0.00140746	5.01998	0.208306	5.02018	1	283.948
1.675	0.188206	0.00170352	5.01948	0.208306	5.02018	1	283.948
1.7	0.184884	0.00198306	5.01878	0.208306	5.02018	1	283.948
1.725	0.181632	0.00225578	5.01786	0.208306	5.02018	1	283.948
1.75	0.178409	0.00252522	5.01669	0.208306	5.02018	1	283.948
1.775	0.175188	0.00279354	5.01525	0.208306	5.02018	0.99999	283.945
1.8	0.171951	0.00306213	5.01352	0.208306	5.02018	1	283.948
1.825	0.168691	0.00333162	5.01146	0.208306	5.02018	1	283.948
1.85	0.165307	0.00361037	5.00905	0.208306	5.02018	1	283.948
1.875	0.162058	0.00387627	5.00625	0.208306	5.02018	1	283.948
1.9	0.158675	0.00415212	5.00305	0.208306	5.02018	1	283.948
1.925	0.155245	0.00443044	4.99942	0.208306	5.02018	1	283.948
1.95	0.151768	0.00471105	4.99531	0.208306	5.02018	1	283.948
1.975	0.148249	0.00499357	4.99071	0.208306	5.02018	0.166512	47.2807
2	0.144694	0.00527726	4.98559	0.208306	5.02018	0.0886838	25.1816
2.025	0.141108	0.00556162	4.97991	0.208306	5.02018	0.0645815	18.3378
2.05	0.137524	0.00584381	4.97367	0.208306	5.02018	0.0526266	14.9432
2.075	0.13394	0.00612395	4.96684	0.208306	5.02018	0.0453804	12.8857
2.1	0.130377	0.00640022	4.95942	0.208306	5.02018	0.0404641	11.4897
2.125	0.126849	0.00667138	4.95139	0.208306	5.02018	0.0368782	10.4715
2.15	0.123367	0.00693652	4.94276	0.208306	5.02018	0.0341278	9.69053
2.175	0.11994	0.00719488	4.93353	0.208306	5.02018	0.0319392	9.06908
2.2	0.116573	0.00744609	4.92372	0.208306	5.02018	0.0301479	8.56045
2.225	0.113268	0.00769002	4.91332	0.208306	5.02018	0.0286492	8.13488
2.25	0.110026	0.00792662	4.90237	0.208306	5.02018	0.0273727	7.77243
2.275	0.106845	0.00815606	4.89087	0.208306	5.02018	0.0262696	7.45921
2.3	0.103724	0.0083786	4.87883	0.208306	5.02018	0.0253047	7.18523
2.325	0.100659	0.00859456	4.86629	0.208306	5.02018	0.024452	6.9431
2.35	0.0976461	0.00880435	4.85325	0.208306	5.02018	0.0236919	6.72725
2.375	0.0946848	0.00900808	4.83973	0.208306	5.02018	0.023009	6.53336
2.4	0.0917701	0.00920623	4.82575	0.208306	5.02018	0.0223916	6.35805
2.425	0.088896	0.00939937	4.81132	0.208306	5.02018	0.0218301	6.19862
2.45	0.0860629	0.00958751	4.79647	0.208306	5.02018	0.0213169	6.0529
2.475	0.0832699	0.00977078	4.7812	0.208306	5.02018	0.0208457	5.91908
2.5	0.0805047	0.00995028	4.76553	0.208306	5.02018	0.0204112	5.79572
2.525	0.0777742	0.0101255	4.74947	0.208306	5.02018	0.0200092	5.68156
2.55	0.0750732	0.0102969	4.73304	0.208306	5.02018	0.0196359	5.57559
2.575	0.0723986	0.0104647	4.71625	0.208306	5.02018	0.0192884	5.47691
2.6	0.0697504	0.0106291	4.6991	0.208306	5.02018	0.0189639	5.38477
2.625	0.0671223	0.0107906	4.68162	0.208306	5.02018	0.0186602	5.29853
2.65	0.0645165	0.0109491	4.66382	0.208306	5.02018	0.0183753	5.21762
2.675	0.0619301	0.0111048	4.64569	0.208306	5.02018	0.0181074	5.14155
2.7	0.0593607	0.0112579	4.62726	0.208306	5.02018	0.017855	5.06989
2.725	0.0568071	0.0114087	4.60852	0.208306	5.02018	0.0176169	5.00227
2.75	0.0542674	0.0115572	4.5895	0.208306	5.02018	0.0173918	4.93836
2.775	0.0517398	0.0117038	4.57019	0.208306	5.02018	0.0171786	4.87784
2.8	0.0492221	0.0118484	4.5506	0.208306	5.02018	0.0169766	4.82046
2.825	0.0467154	0.0119913	4.53073	0.208306	5.02018	0.0167847	4.76599
2.85	0.0442075	0.0121332	4.5106	0.208306	5.02018	0.0166023	4.7142
2.875	0.0417049	0.0122738	4.49021	0.208306	5.02018	0.0164287	4.66491
2.9	0.0392006	0.0124136	4.46955	0.208306	5.02018	0.0162633	4.61794
2.925	0.0366897	0.012553	4.44863	0.208306	5.02018	0.0161055	4.57313
2.95	0.0341706	0.0126922	4.42745	0.208306	5.02018	0.0159548	4.53034
2.975	0.0316186	0.0128333	4.406	0.208306	5.02018	0.0158108	4.48944
3	0.0290422	0.0129754	4.38426	0.208306	5.02018	0.015673	4.45032
3.025	0.0263957	0.0131225	4.36224	0.208306	5.02018	0.015541	4.41285
3.05	0.0236645	0.0132756	4.33988	0.208306	5.02018	0.0154146	4.37694
3.075	0.0207801	0.0134403	4.31716	0.208306	5.02018	0.0152933	4.3425
3.1	0.0176287	0.0136262	4.29397	0.208306	5.02018	0.0151769	4.30944
3.125	0.013826	0.013865	4.27015	0.208306	5.02018	0.015065	4.27769
3.15	0.00810375	0.0142628	4.24518	0.208306	5.02018	0.0149576	4.24717
3.175	0.000176719	0.0148392	4.21781	0.208306	5.02018	0.0148541	4.21781
3.2	8.20591e-07	0.0147546	4.18955	0.208306	5.02018	0.0147546	4.18955
3.225	4.2165e-07	0.0146587	4.16233	0.208306	5.02018	0.0146588	4.16233
3.25	2.87518e-05	0.0145641	4.13614	0.208306	5.02018	0.0145664	4.1361
3.275	2.20846e-05	0.0144756	4.11084	0.208306	5.02018	0.0144773	4.1108
3.3	1.8078e-05	0.01439	4.08644	0.208306	5.02018	0.0143914	4.0864
3.325	1.54052e-05	0.0143072	4.06288	0.208306	5.02018	0.0143084	4.06284
3.35	1.34983e-07	0.0142283	4.04009	0.208306	5.02018	0.0142283	4.04009
3.375	1.20636e-05	0.01415	4.01814	0.208306	5.02018	0.0141508	4.0181
3.4	1.09483e-07	0.014076	3.99685	0.208306	5.02018	0.014076	3.99685
3.425	1.00604e-07	0.0140036	3.97629	0.208306	5.02018	0.0140036	3.97629
3.45	9.33188e-08	0.0139335	3.95639	0.208306	5.02018	0.0139335	3.95639
3.475	8.72512e-08	0.0138657	3.93713	0.208306	5.02018	0.0138657	3.93713
3.5	4.00773e-07	0.0137999	3.91847	0.208306	5.02018	0.0138	3.91847
3.525	3.88639e-07	0.0137363	3.90039	0.208306	5.02018	0.0137363	3.90039
3.55	7.39164e-08	0.0136746	3.88286	0.208306	5.02018	0.0136746	3.88286
3.575	7.05818e-08	0.0136147	3.86587	0.208306	5.02018	0.0136147	3.86587
3.6	6.76578e-08	0.0135566	3.84938	0.208306	5.02018	0.0135566	3.84938
3.625	6.50362e-08	0.0135003	3.83337	0.208306	5.02018	0.0135003	3.83337
3.65	6.27255e-08	0.0134455	3.81784	0.208306	5.02018	0.0134455	3.81784
3.675	6.06329e-08	0.0133924	3.80274	0.208306	5.02018	0.0133924	3.80274
3.7	5.87418e-08	0.0133408	3.78808	0.208306	5.02018	0.0133408	3.78808
3.725	5.70248e-08	0.0132906	3.77383	0.208306	5.02018	0.0132906	3.77383
3.75	5.54666e-08	0.0132418	3.75998	0.208306	5.02018	0.0132418	3.75998
3.775	5.4033e-08	0.0131943	3.7465	0.208306	5.02018	0.0131943	3.7465
3.8	5.27158e-08	0.0131481	3.73339	0.208306	5.02018	0.0131482	3.73339
3.825	5.15015e-08	0.0131032	3.72063	0.208306	5.02018	0.0131032	3.72063
3.85	5.03786e-08	0.0130595	3.70821	0.208306	5.02018	0.0130595	3.70821
3.875	4.94619e-06	0.0130166	3.69616	0.208306	5.02018	0.0130169	3.69612
3.9	4.84959e-06	0.0129751	3.68438	0.208306	5.02018	0.0129754	3.68433
3.925	4.7465e-08	0.012935	3.67286	0.208306	5.02018	0.012935	3.67286
3.95	4.66229e-08	0.0128956	3.66167	0.208306	5.02018	0.0128956	3.66167
3.975	2.29177e-07	0.0128571	3.65076	0.208306	5.02018	0.0128571	3.65076
4	2.25477e-07	0.0128197	3.64012	0.208306	5.02018	0.0128197	3.64012
4.025	2.21999e-07	0.0127831	3.62975	0.208306	5.02018	0.0127831	3.62975
4.05	2.1873e-07	0.0127475	3.61963	0.208306	5.02018	0.0127475	3.61962
4.075	2.15644e-07	0.0127127	3.60975	0.208306	5.02018	0.0127127	3.60974
4.1	2.12027e-09	0.0126787	3.6001	0.208306	5.02018	0.0126787	3.6001
4.125	2.04338e-07	0.0126456	3.59068	0.208306	5.02018	0.0126456	3.59068
4.15	2.05566e-07	0.0126132	3.58149	0.208306	5.02018	0.0126132	3.58149
4.175	2.02645e-07	0.0125815	3.5725	0.208306	5.02018	0.0125815	3.5725
4.2	1.9987e-07	0.0125506	3.56372	0.208306	5.02018	0.0125506	3.56372
4.225	1.96448e-07	0.0125204	3.55514	0.208306	5.02018	0.0125204	3.55514
4.25	1.98044e-09	0.0124909	3.54675	0.208306	5.02018	0.0124909	3.54675
4.275	3.92225e-08	0.012462	3.53855	0.208306	5.02018	0.012462	3.53855
4.3	3.88355e-08	0.0124337	3.53053	0.208306	5.02018	0.0124337	3.53053
4.325	1.9236e-07	0.0124061	3.52269	0.208306	5.02018	0.0124061	3.52269
4.35	1.90594e-07	0.0123791	3.51501	0.208306	5.02018	0.0123791	3.51501
4.375	1.88406e-09	0.0123526	3.5075	0.208306	5.02018	0.0123526	3.5075
4.4	1.85644e-07	0.0123267	3.50015	0.208306	5.02018	0.0123267	3.50015
4.425	1.85667e-09	0.0123014	3.49295	0.208306	5.02018	0.0123014	3.49295
4.45	1.84153e-09	0.0122766	3.4859	0.208306	5.02018	0.0122766	3.4859
4.475	1.82825e-07	0.0122522	3.479	0.208306	5.02018	0.0122522	3.479
4.5	3.6286e-08	0.0122284	3.47224	0.208306	5.02018	0.0122284	3.47224
4.525	3.60226e-08	0.0122051	3.46562	0.208306	5.02018	0.0122051	3.46562
4.55	3.57692e-08	0.0121822	3.45913	0.208306	5.02018	0.0121822	3.45913
4.575	1.77651e-07	0.0121598	3.45277	0.208306	5.02018	0.0121598	3.45276
4.6	1.76476e-07	0.0121379	3.44653	0.208306	5.02018	0.0121379	3.44653
4.625	1.75345e-07	0.0121163	3.44042	0.208306	5.02018	0.0121164	3.44041
4.65	1.74253e-07	0.0120952	3.43442	0.208306	5.02018	0.0120952	3.43442
4.675	1.732e-07	0.0120745	3.42854	0.208306	5.02018	0.0120745	3.42854
4.7	1.72182e-07	0.0120542	3.42278	0.208306	5.02018	0.0120542	3.42277
4.725	1.712e-07	0.0120343	3.41712	0.208306	5.02018	0.0120343	3.41712
4.75	1.70251e-07	0.0120147	3.41157	0.208306	5.02018	0.0120147	3.41156
4.775	1.69332e-07	0.0119956	3.40612	0.208306	5.02018	0.0119956	3.40612
4.8	1.68444e-07	0.0119767	3.40077	0.208306	5.02018	0.0119767	3.40077
4.825	1.67584e-07	0.0119582	3.39552	0.208306	5.02018	0.0119582	3.39552
4.85	1.66751e-07	0.0119401	3.39037	0.208306	5.02018	0.0119401	3.39036
4.875	1.65945e-07	0.0119223	3.3853	0.208306	5.02018	0.0119223	3.3853
4.9	1.65163e-07	0.0119048	3.38033	0.208306	5.02018	0.0119048	3.38033
4.925	1.64405e-07	0.0118876	3.37545	0.208306	5.02018	0.0118876	3.37545
4.95	1.63669e-07	0.0118707	3.37066	0.208306	5.02018	0.0118707	3.37065
4.975	1.62955e-07	0.0118541	3.36594	0.208306	5.02018	0.0118541	3.36594
5	1.62262e-07	0.0118378	3.36131	0.208306	5.02018	0.0118378	3.36131

## Sheet: clustered, reflecting BC
Hopping rate divided by natural deathrate	Optimal Aerial Frequency: Combined Controls	Optimal Door-to-Door Frequency: Combined Controls	Optimal Costs: Combined Controls	Aerial Only Frequency	Aerial Only Costs	Door-to-Door Only Frequency	Door-to-Door Only Costs
0	0.208306	0.000136987	5.05908	0.208306	5.02018	0.000136986	0.038897
0.025	0.207315	0.000138008	5.03548	0.208306	5.02018	0.999818	283.896
0.05	0.207028	0.00013699	5.02827	0.208306	5.02018	0.999998	283.947
0.075	0.206914	0.000136991	5.02553	0.208306	5.02018	0.999983	283.943
0.1	0.206856	0.000136993	5.02412	0.208306	5.02018	0.999998	283.947
0.125	0.206821	0.000136995	5.02328	0.208306	5.02018	0.999992	283.946
0.15	0.206798	0.000136997	5.02272	0.208306	5.02018	0.999999	283.948
0.175	0.206781	0.000137	5.02233	0.208306	5.02018	0.99999	283.945
0.2	0.206769	0.000137001	5.02203	0.208306	5.02018	0.999998	283.947
0.225	0.206759	0.00013699	5.0218	0.208306	5.02018	1	283.948
0.25	0.206752	0.000137006	5.02162	0.208306	5.02018	0.999999	283.948
0.275	0.206746	0.000137008	5.02147	0.208306	5.02018	0.999997	283.947
0.3	0.20674	0.000137011	5.02135	0.208306	5.02018	1	283.948
0.325	0.206736	0.000137013	5.02124	0.208306	5.02018	0.999999	283.948
0.35	0.206732	0.000137016	5.02115	0.208306	5.02018	0.999999	283.948
0.375	0.206729	0.000137019	5.02108	0.208306	5.02018	0.999999	283.948
0.4	0.206726	0.000137021	5.02101	0.208306	5.02018	1	283.948
0.425	0.206724	0.000137024	5.02095	0.208306	5.02018	1	283.948
0.45	0.206722	0.000137027	5.0209	0.208306	5.02018	1	283.948
0.475	0.20671	0.000137829	5.02086	0.208306	5.02018	0.999999	283.948
0.5	0.206718	0.000137034	5.02081	0.208306	5.02018	1	283.948
0.525	0.206716	0.000137037	5.02077	0.208306	5.02018	0.999999	283.948
0.55	0.206715	0.000137041	5.02074	0.208306	5.02018	1	283.948
0.575	0.206713	0.000137044	5.02071	0.208306	5.02018	1	283.948
0.6	0.206709	0.000137294	5.02068	0.208306	5.02018	1	283.948
0.625	0.206693	0.000138599	5.02066	0.208306	5.02018	1	283.948
0.65	0.206707	0.000137334	5.02063	0.208306	5.02018	0.999999	283.948
0.675	0.206706	0.000137355	5.02061	0.208306	5.02018	1	283.948
0.7	0.206705	0.000137377	5.02059	0.208306	5.02018	1	283.948
0.725	0.206707	0.000137069	5.02057	0.208306	5.02018	1	283.948
0.75	0.206707	0.000137074	5.02055	0.208306	5.02018	0.999999	283.948
0.775	0.206706	0.000137079	5.02053	0.208306	5.02018	0.999999	283.948
0.8	0.206705	0.000137086	5.02052	0.208306	5.02018	1	283.948
0.825	0.206704	0.000137102	5.0205	0.208306	5.02018	1	283.948
0.85	0.206704	0.000137095	5.02049	0.208306	5.02018	1	283.948
0.875	0.206703	0.000137101	5.02048	0.208306	5.02018	1	283.948
0.9	0.206703	0.000137108	5.02046	0.208306	5.02018	1	283.948
0.925	0.206702	0.000137114	5.02045	0.208306	5.02018	1	283.948
0.95	0.206702	0.000137121	5.02044	0.208306	5.02018	1	283.948
0.975	0.206701	0.000137128	5.02043	0.208306	5.02018	1	283.948
1	0.206701	0.000137136	5.02042	0.208306	5.02018	1	283.948
1.025	0.2067	0.000137144	5.02041	0.208306	5.02018	1	283.948
1.05	0.2067	0.000137153	5.0204	0.208306	5.02018	0.999999	283.948
1.075	0.206699	0.000137162	5.0204	0.208306	5.02018	1	283.948
1.1	0.206699	0.000137171	5.02039	0.208306	5.02018	1	283.948
1.125	0.206698	0.000137181	5.02038	0.208306	5.02018	1	283.948
1.15	0.205801	0.00021391	5.02055	0.208306	5.02018	1	283.948
1.175	0.206697	0.000137203	5.02037	0.208306	5.02018	1	283.948
1.2	0.206697	0.000137215	5.02036	0.208306	5.02018	1	283.948
1.225	0.206697	0.000137228	5.02035	0.208306	5.02018	1	283.948
1.25	0.206696	0.000137242	5.02035	0.208306	5.02018	1	283.948
1.275	0.206696	0.000137257	5.02034	0.208306	5.02018	1	283.948
1.3	0.206695	0.000137273	5.02034	0.208306	5.02018	1	283.948
1.325	0.206695	0.00013729	5.02033	0.208306	5.02018	1	283.948
1.35	0.206694	0.000137309	5.02032	0.208306	5.02018	1	283.948
1.375	0.206694	0.000137329	5.02032	0.208306	5.02018	1	283.948
1.4	0.206694	0.000137352	5.02032	0.208306	5.02018	1	283.948
1.425	0.206693	0.000137376	5.02031	0.208306	5.02018	1	283.948
1.45	0.206693	0.000137402	5.02031	0.208306	5.02018	1	283.948
1.475	0.206692	0.000137436	5.0203	0.208306	5.02018	1	283.948
1.5	0.20667	0.000139261	5.0203	0.208306	5.02018	1	283.948
1.525	0.206691	0.00013751	5.02029	0.208306	5.02018	1	283.948
1.55	0.206672	0.000139086	5.02029	0.208306	5.02018	1	283.948
1.575	0.206661	0.000140002	5.02029	0.208306	5.02018	1	283.948
1.6	0.206688	0.000137698	5.02028	0.208306	5.02018	1	283.948
1.625	0.195795	0.00106235	5.0203	0.208306	5.02018	1	283.948
1.65	0.191715	0.00140746	5.01998	0.208306	5.02018	1	283.948
1.675	0.188206	0.00170351	5.01948	0.208306	5.02018	1	283.948
1.7	0.184883	0.00198307	5.01878	0.208306	5.02018	0.999995	283.946
1.725	0.181632	0.00225579	5.01786	0.208306	5.02018	0.999994	283.946
1.75	0.178409	0.00252522	5.01669	0.208306	5.02018	0.999996	283.947
1.775	0.175188	0.00279354	5.01525	0.208306	5.02018	1	283.948
1.8	0.171952	0.00306213	5.01352	0.208306	5.02018	1	283.948
1.825	0.168691	0.00333162	5.01146	0.208306	5.02018	1	283.948
1.85	0.165307	0.00361037	5.00905	0.208306	5.02018	1	283.948
1.875	0.162058	0.00387627	5.00625	0.208306	5.02018	1	283.948
1.9	0.158675	0.00415212	5.00305	0.208306	5.02018	1	283.948
1.925	0.155245	0.00443044	4.99942	0.208306	5.02018	1	283.948
1.95	0.151768	0.00471106	4.99531	0.208306	5.02018	1	283.948
1.975	0.148249	0.00499357	4.99071	0.208306	5.02018	0.166512	47.2807
2	0.144694	0.00527726	4.98559	0.208306	5.02018	0.0886838	25.1816
2.025	0.141108	0.00556161	4.97991	0.208306	5.02018	0.0645815	18.3378
2.05	0.137524	0.00584381	4.97367	0.208306	5.02018	0.0526266	14.9432
2.075	0.13394	0.00612395	4.96684	0.208306	5.02018	0.0453804	12.8857
2.1	0.130377	0.00640022	4.95942	0.208306	5.02018	0.0404641	11.4897
2.125	0.126849	0.00667139	4.95139	0.208306	5.02018	0.0368782	10.4715
2.15	0.123367	0.00693652	4.94276	0.208306	5.02018	0.0341278	9.69053
2.175	0.11994	0.00719488	4.93353	0.208306	5.02018	0.0319392	9.06908
2.2	0.116573	0.00744609	4.92372	0.208306	5.02018	0.0301479	8.56045
2.225	0.113268	0.00769002	4.91332	0.208306	5.02018	0.0286492	8.13488
2.25	0.110026	0.00792662	4.90237	0.208306	5.02018	0.0273727	7.77243
2.275	0.106845	0.00815606	4.89087	0.208306	5.02018	0.0262696	7.45921
2.3	0.103724	0.0083786	4.87883	0.208306	5.02018	0.0253047	7.18523
2.325	0.100659	0.00859456	4.86629	0.208306	5.02018	0.024452	6.9431
2.35	0.0976461	0.00880435	4.85325	0.208306	5.02018	0.0236919	6.72725
2.375	0.0946848	0.00900808	4.83973	0.208306	5.02018	0.023009	6.53336
2.4	0.0917701	0.00920623	4.82575	0.208306	5.02018	0.0223916	6.35805
2.425	0.0888959	0.00939937	4.81132	0.208306	5.02018	0.0218301	6.19862
2.45	0.0860629	0.0095875	4.79647	0.208306	5.02018	0.0213169	6.0529
2.475	0.0832699	0.00977078	4.7812	0.208306	5.02018	0.0208457	5.91908
2.5	0.0805047	0.00995028	4.76553	0.208306	5.02018	0.0204112	5.79572
2.525	0.0777742	0.0101255	4.74947	0.208306	5.02018	0.0200092	5.68156
2.55	0.0750732	0.0102969	4.73304	0.208306	5.02018	0.0196359	5.57559
2.575	0.0723986	0.0104647	4.71625	0.208306	5.02018	0.0192884	5.47691
2.6	0.0697504	0.0106291	4.6991	0.208306	5.02018	0.0189639	5.38477
2.625	0.0671223	0.0107906	4.68162	0.208306	5.02018	0.0186602	5.29853
2.65	0.0645165	0.0109491	4.66382	0.208306	5.02018	0.0183753	5.21762
2.675	0.0619301	0.0111048	4.64569	0.208306	5.02018	0.0181074	5.14155
2.7	0.0593606	0.0112579	4.62726	0.208306	5.02018	0.017855	5.06989
2.725	0.0568071	0.0114087	4.60852	0.208306	5.02018	0.0176169	5.00227
2.75	0.0542674	0.0115572	4.5895	0.208306	5.02018	0.0173918	4.93836
2.775	0.0517397	0.0117038	4.57019	0.208306	5.02018	0.0171786	4.87784
2.8	0.0492221	0.0118485	4.5506	0.208306	5.02018	0.0169766	4.82046
2.825	0.0467154	0.0119913	4.53073	0.208306	5.02018	0.0167847	4.76599
2.85	0.0442075	0.0121332	4.5106	0.208306	5.02018	0.0166023	4.7142
2.875	0.0417049	0.0122738	4.49021	0.208306	5.02018	0.0164287	4.66491
2.9	0.0392007	0.0124136	4.46955	0.208306	5.02018	0.0162633	4.61794
2.925	0.0366897	0.012553	4.44863	0.208306	5.02018	0.0161055	4.57313
2.95	0.0341706	0.0126922	4.42745	0.208306	5.02018	0.0159548	4.53034
2.975	0.0316186	0.0128333	4.406	0.208306	5.02018	0.0158108	4.48944
3	0.0290421	0.0129754	4.38426	0.208306	5.02018	0.015673	4.45032
3.025	0.0263957	0.0131225	4.36224	0.208306	5.02018	0.015541	4.41285
3.05	0.0236645	0.0132756	4.33988	0.208306	5.02018	0.0154146	4.37694
3.075	0.0207801	0.0134403	4.31716	0.208306	5.02018	0.0152933	4.3425
3.1	0.0176287	0.0136262	4.29397	0.208306	5.02018	0.0151769	4.30944
3.125	0.013826	0.013865	4.27015	0.208306	5.02018	0.015065	4.27769
3.15	0.00810372	0.0142628	4.24518	0.208306	5.02018	0.0149576	4.24717
3.175	0.00017675	0.0148392	4.21781	0.208306	5.02018	0.0148541	4.21781
3.2	8.20597e-07	0.0147546	4.18955	0.208306	5.02018	0.0147546	4.18955
3.225	4.21656e-07	0.0146587	4.16233	0.208306	5.02018	0.0146588	4.16233
3.25	2.87518e-05	0.0145641	4.13614	0.208306	5.02018	0.0145664	4.1361
3.275	2.20845e-05	0.0144756	4.11084	0.208306	5.02018	0.0144773	4.1108
3.3	1.8078e-05	0.01439	4.08644	0.208306	5.02018	0.0143914	4.0864
3.325	1.54052e-05	0.0143072	4.06288	0.208306	5.02018	0.0143084	4.06284
3.35	1.34983e-07	0.0142283	4.04009	0.208306	5.02018	0.0142283	4.04009
3.375	1.20636e-05	0.01415	4.01814	0.208306	5.02018	0.0141508	4.0181
3.4	1.09483e-07	0.014076	3.99685	0.208306	5.02018	0.014076	3.99685
3.425	1.00604e-07	0.0140036	3.97629	0.208306	5.02018	0.0140036	3.97629
3.45	9.33186e-08	0.0139335	3.95639	0.208306	5.02018	0.0139335	3.95639
3.475	8.72512e-08	0.0138657	3.93713	0.208306	5.02018	0.0138657	3.93713
3.5	4.00765e-07	0.0137999	3.91847	0.208306	5.02018	0.0138	3.91847
3.525	3.88639e-07	0.0137363	3.90039	0.208306	5.02018	0.0137363	3.90039
3.55	7.39164e-08	0.0136746	3.88286	0.208306	5.02018	0.0136746	3.88286
3.575	7.05819e-08	0.0136147	3.86587	0.208306	5.02018	0.0136147	3.86587
3.6	6.76579e-08	0.0135566	3.84938	0.208306	5.02018	0.0135566	3.84938
3.625	6.5036e-08	0.0135003	3.83337	0.208306	5.02018	0.0135003	3.83337
3.65	6.27254e-08	0.0134455	3.81784	0.208306	5.02018	0.0134455	3.81784
3.675	6.06329e-08	0.0133924	3.80274	0.208306	5.02018	0.0133924	3.80274
3.7	5.87417e-08	0.0133408	3.78808	0.208306	5.02018	0.0133408	3.78808
3.725	5.70325e-08	0.0132906	3.77383	0.208306	5.02018	0.0132906	3.77383
3.75	5.54666e-08	0.0132418	3.75998	0.208306	5.02018	0.0132418	3.75998
3.775	5.4033e-08	0.0131943	3.7465	0.208306	5.02018	0.0131943	3.7465
3.8	5.27158e-08	0.0131481	3.73339	0.208306	5.02018	0.0131482	3.73339
3.825	5.15015e-08	0.0131032	3.72063	0.208306	5.02018	0.0131032	3.72063
3.85	5.03786e-08	0.0130595	3.70821	0.208306	5.02018	0.0130595	3.70821
3.875	4.94619e-06	0.0130166	3.69616	0.208306	5.02018	0.0130169	3.69612
3.9	4.84962e-06	0.0129751	3.68438	0.208306	5.02018	0.0129754	3.68433
3.925	4.74651e-08	0.012935	3.67286	0.208306	5.02018	0.012935	3.67286
3.95	4.66228e-08	0.0128956	3.66167	0.208306	5.02018	0.0128956	3.66167
3.975	2.29177e-07	0.0128571	3.65076	0.208306	5.02018	0.0128571	3.65076
4	2.25477e-07	0.0128197	3.64012	0.208306	5.02018	0.0128197	3.64012
4.025	2.21999e-07	0.0127831	3.62975	0.208306	5.02018	0.0127831	3.62975
4.05	2.1873e-07	0.0127475	3.61963	0.208306	5.02018	0.0127475	3.61962
4.075	2.15644e-07	0.0127127	3.60975	0.208306	5.02018	0.0127127	3.60974
4.1	2.12015e-09	0.0126787	3.6001	0.208306	5.02018	0.0126787	3.6001
4.125	2.04294e-07	0.0126456	3.59068	0.208306	5.02018	0.0126456	3.59068
4.15	2.05559e-07	0.0126132	3.58149	0.208306	5.02018	0.0126132	3.58149
4.175	2.02638e-07	0.0125815	3.5725	0.208306	5.02018	0.0125815	3.5725
4.2	1.99888e-07	0.0125506	3.56372	0.208306	5.02018	0.0125506	3.56372
4.225	1.96455e-07	0.0125204	3.55514	0.208306	5.02018	0.0125204	3.55514
4.25	1.98038e-09	0.0124909	3.54675	0.208306	5.02018	0.0124909	3.54675
4.275	3.92226e-08	0.012462	3.53855	0.208306	5.02018	0.012462	3.53855
4.3	3.88355e-08	0.0124337	3.53053	0.208306	5.02018	0.0124337	3.53053
4.325	1.9236e-07	0.0124061	3.52269	0.208306	5.02018	0.0124061	3.52269
4.35	1.90594e-07	0.0123791	3.51501	0.208306	5.02018	0.0123791	3.51501
4.375	1.88412e-09	0.0123526	3.5075	0.208306	5.02018	0.0123526	3.5075
4.4	1.85646e-07	0.0123267	3.50015	0.208306	5.02018	0.0123267	3.50015
4.425	1.85671e-09	0.0123014	3.49295	0.208306	5.02018	0.0123014	3.49295
4.45	1.84151e-09	0.0122766	3.4859	0.208306	5.02018	0.0122766	3.4859
4.475	1.82825e-07	0.0122522	3.479	0.208306	5.02018	0.0122522	3.479
4.5	3.62861e-08	0.0122284	3.47224	0.208306	5.02018	0.0122284	3.47224
4.525	3.60226e-08	0.0122051	3.46562	0.208306	5.02018	0.0122051	3.46562
4.55	3.57692e-08	0.0121822	3.45913	0.208306	5.02018	0.0121822	3.45913
4.575	1.77651e-07	0.0121598	3.45277	0.208306	5.02018	0.0121598	3.45276
4.6	1.76476e-07	0.0121379	3.44653	0.208306	5.02018	0.0121379	3.44653
4.625	1.75345e-07	0.0121163	3.44042	0.208306	5.02018	0.0121164	3.44041
4.65	1.74253e-07	0.0120952	3.43442	0.208306	5.02018	0.0120952	3.43442
4.675	1.732e-07	0.0120745	3.42854	0.208306	5.02018	0.0120745	3.42854
4.7	1.72182e-07	0.0120542	3.42278	0.208306	5.02018	0.0120542	3.42277
4.725	1.712e-07	0.0120343	3.41712	0.208306	5.02018	0.0120343	3.41712
4.75	1.7025e-07	0.0120147	3.41157	0.208306	5.02018	0.0120147	3.41156
4.775	1.69332e-07	0.0119956	3.40612	0.208306	5.02018	0.0119956	3.40612
4.8	1.68444e-07	0.0119767	3.40077	0.208306	5.02018	0.0119767	3.40077
4.825	1.67584e-07	0.0119582	3.39552	0.208306	5.02018	0.0119582	3.39552
4.85	1.66752e-07	0.0119401	3.39037	0.208306	5.02018	0.0119401	3.39036
4.875	1.65945e-07	0.0119223	3.3853	0.208306	5.02018	0.0119223	3.3853
4.9	1.65163e-07	0.0119048	3.38033	0.208306	5.02018	0.0119048	3.38033
4.925	1.64405e-07	0.0118876	3.37545	0.208306	5.02018	0.0118876	3.37545
4.95	1.63669e-07	0.0118707	3.37066	0.208306	5.02018	0.0118707	3.37065
4.975	1.62955e-07	0.0118541	3.36594	0.208306	5.02018	0.0118541	3.36594
5	1.62262e-07	0.0118378	3.36131	0.208306	5.02018	0.0118378	3.36131
