# Supplementary material for: Managing disease outbreaks: The importance of vector mobility and spatially heterogeneous control
Source: PLoS Comput Biol. 2020 Aug 21;16(8):e1008136. doi: 10.1371/journal.pcbi.1008136 (PMC7480881; doi:10.1371/journal.pcbi.1008136)
Supplement: S1 Data and code — This compressed file contains the optimized control data presented in this paper, as well as the Matlab programs used to generate the data. (ZIP) [file pcbi.1008136.s002.zip › S1 datasets and codes/controllability_vs_compliance_cluster.m]

%clear
%clc
tic
rng('shuffle') 

%go to line 164%


%%
%%%%%%%%%%%%%%%%%%%%%%%%%%%%%%%%%%%%%%%%%%%%%%%%%%%%%%%%%%%%%%%%%%%%%%%%%%%
                      % Number of sites %
                      
                      
N_sites = 100; %(always choose the square of an integer)
site_list = 1:N_sites;


%%%%%%%%%%%%%%%%%%%%%%%%%%%%%%%%%%%%%%%%%%%%%%%%%%%%%%%%%%%%%%%%%%%%%%%%%%
%%


%%
%%%%%%%%%%%%%%%%%%%%%%%%%%%%%%%%%%%%%%%%%%%%%%%%%%%%%%%%%%%%%%%%%%%%%%%%%%
                        %Population Parameters%

                       
mu_0 = 1 /14;
pv = 1 /14;
lambda_0 = 3.0;
b = 1 / 3.0;
Nh = 4.0;
r = 1 / 7.0;
beta_v = .25;
beta_h = .25;
%omega  = 1 * mu_0;


                      %Control Parameters%
%aerial spray
rho_E = .20; %percent knockdown

%door to door
gamma_E = 30;  %adulticide strength
eta_E = 1 / 12; %adulticide decay rate
sigma_E = .95;  %source reduction strength
nu_E = 1 / 20;  %source reduction decay rate


%Application frequency vector 
freq = [1/45; 1/45];


                         %Cost Parameters%

c_aerial = 24.10; %aerial cost per application
c_door_non = .7552 * N_sites; %100 percent non-compliant cost per application
c_door_com = 4.229 * N_sites; %100 percetn compliant cost per day 


                       %Vectors to hold parameters%
model_pars = [N_sites; mu_0; lambda_0; Nh; b; pv; r; beta_v; beta_h];
cont_pars = [rho_E, gamma_E, eta_E, sigma_E, nu_E];
%%%%%%%%%%%%%%%%%%%%%%%%%%%%%%%%%%%%%%%%%%%%%%%%%%%%%%%%%%%%%%%%%%%%%%%%%%
%%


%%                       
%%%%%%%%%%%%%%%%%%%%%%%%%%%%%%%%%%%%%%%%%%%%%%%%%%%%%%%%%%%%%%%%%%%%%%%%%%
                       %Laplacian matrix def periodic BC%

lap_mat = zeros(N_sites);

for i = 1 : N_sites
    lap_mat(i, i) =  4; 
    
    if i <= sqrt(N_sites)
       
        if mod(i, sqrt(N_sites)) == 1
           lap_mat(i + sqrt(N_sites) - 1, i) = -1;
           lap_mat(i + 1, i) = -1;
           lap_mat(i + sqrt(N_sites), i) = -1; 
           lap_mat(i + N_sites - sqrt(N_sites), i) = -1;
        elseif mod(i, sqrt(N_sites)) == 0
           lap_mat(i - 1, i) = -1;
           lap_mat(i - sqrt(N_sites) + 1, i) = -1;
           lap_mat(i + sqrt(N_sites), i) = -1; 
           lap_mat(i + N_sites - sqrt(N_sites), i) = -1;   
        else
           lap_mat(i - 1, i) = -1;
           lap_mat(i + 1, i) = -1;
           lap_mat(i + sqrt(N_sites), i) = -1;
           lap_mat(i + N_sites - sqrt(N_sites), i) = -1;   

        end
    elseif i > sqrt(N_sites) && i <= N_sites - sqrt(N_sites)
        if mod(i, sqrt(N_sites)) == 1
           lap_mat(i + sqrt(N_sites) - 1, i) = -1;
           lap_mat(i + 1, i) = -1;
           lap_mat(i + sqrt(N_sites), i) = -1; 
           lap_mat(i - sqrt(N_sites), i) = -1;
        elseif mod(i, sqrt(N_sites)) == 0
           lap_mat(i - 1, i) = -1;
           lap_mat(i + 1 - sqrt(N_sites), i) = -1;
           lap_mat(i + sqrt(N_sites), i) = -1;
           lap_mat(i - sqrt(N_sites), i) = -1;   
        else
           lap_mat(i - 1, i) = -1;
           lap_mat(i + 1, i) = -1;
           lap_mat(i + sqrt(N_sites), i) = -1; 
           lap_mat(i - sqrt(N_sites), i) = -1;
        end
    else
        if mod(i, sqrt(N_sites)) == 1
           lap_mat(i + sqrt(N_sites) - 1, i) = -1;
           lap_mat(i + 1, i) = -1;
           lap_mat(i + sqrt(N_sites) - N_sites, i) = -1; 
           lap_mat(i - sqrt(N_sites), i) = -1;
        elseif mod(i, sqrt(N_sites)) == 0
           lap_mat(i - 1, i) = -1;
           lap_mat(i + 1 - sqrt(N_sites), i) = -1;
           lap_mat(i + sqrt(N_sites) - N_sites, i) = -1;
           lap_mat(i - sqrt(N_sites), i) = -1;   
        else
           lap_mat(i - 1, i) = -1;
           lap_mat(i + 1, i) = -1;
           lap_mat(i + sqrt(N_sites) - N_sites, i) = -1; 
           lap_mat(i - sqrt(N_sites), i) = -1;
        end
    end
end


%%%%%%%%%%%%%%%%%%%%%%%%%%%%%%%%%%%%%%%%%%%%%%%%%%%%%%%%%%%%%%%%%%%%%%%%%%%
%%


%%
%%%%%%%%%%%%%%%%%%%%%%%%%%%%%%%%%%%%%%%%%%%%%%%%%%%%%%%%%%%%%%%%%%%%%%%%%%

                          

%% upper and lower bounds for application frequencies%%
lb =  1 / (20 * 365);
ub = 1;


%% calculate  cost and frequency for aerial only control %%
freq_aerial = fsolve(@(f)spec_rad_a(f, model_pars, cont_pars, 0, lap_mat, [])-1, 1.3);
cost_aerial = c_aerial * freq_aerial;


%% parameters to vary over simulation
Ntrials = 100; %number of configurations to try at each compliance level
cluster = 0; %clustering parameter, 0 for random, .59 for clustered
omega = 10 * model_pars(2); %hopping rate, model_pars(2) = mu_0 = natural deathrate
N_f_comp_vals = 11; %number of percent compliance values to use between zero and one (inclusive)


f_comp_vec = zeros(1, N_f_comp_vals); %vector of percent compliance values
for i = 1:N_f_comp_vals
   f_comp_vec(i) = (i - 1) / (N_f_comp_vals - 1); 
end


counter_mat_cont = zeros(N_f_comp_vals, Ntrials); %values will be set to one if configuration is controllable
counter_mat_cost = zeros(N_f_comp_vals, Ntrials); %values will be set to one if configuration is controllable and cheaper than aerial
cost_mat = zeros(N_f_comp_vals, Ntrials); %optimal control costs if configuration controllable, (or set to upperbound cost if uncontrollable)
freq_mat = zeros(N_f_comp_vals, Ntrials); %optimal frequencies if configuration controllable (or set to upper bound if uncontrollable)


% outputs 
ave_cost_controllable = zeros(1, N_f_comp_vals); %average cost for controllable configs
ave_freq_controllable  = zeros(1, N_f_comp_vals); %average frequnecy for controllable configs
ave_cost = zeros(1, N_f_comp_vals); %average cost all configs
ave_freq = zeros(1, N_f_comp_vals); %average freq all configs
frac_cont = zeros(1, N_f_comp_vals); %percent controlable at corresponding percent comp
frac_cost = zeros(1, N_f_comp_vals); %percent cheaper than aerial control at corresponding percent compliance
ave_cost_aerial_only = zeros(1, N_f_comp_vals); %cost to control with aerial only


%%% filling outputs with answers%%%

for i = 1:N_f_comp_vals
    ave_cost_aerial_only(i) = cost_aerial;
end

for j = 1:N_f_comp_vals
    j
    parfor k = 1:Ntrials
            
        m_vec= compliance_model(0, cluster, f_comp_vec(j), sqrt(N_sites));
            
        comp_vec = zeros(1, round(f_comp_vec(j) * N_sites));
        counter  = 0;
            
        for m = 1:N_sites
            if m_vec(m) == 1
               counter = counter + 1;
               comp_vec(counter) = m;
            end
        end
                
            
        r0 = spec_rad(1, model_pars, cont_pars, omega, lap_mat, comp_vec); 
                
        if r0<=1
           counter_mat_cont(j, k) = 1;
                        
           [freq, costs] = fmincon(@(f)0,1,[],[],[],[],lb,ub,...
               @(f)nonlcon(f, model_pars, cont_pars, omega, lap_mat, comp_vec));
            
           cost_mat(j, k) = (c_door_non .* (1 - f_comp_vec(j)) + c_door_com .* f_comp_vec(j)) .* freq;
           freq_mat(j, k) = freq;
           
           if cost_mat(j,k) < cost_aerial
               counter_mat_cost(j, k) = 1;
           end     
        else
           freq_mat(j, k) = ub;
           cost_mat(j, k) = (c_door_non .* (1 - f_comp_vec(j)) + c_door_com .* f_comp_vec(j)) .* ub;
        end
    end 
end


        
    
   
for j = 1:N_f_comp_vals
    for k = 1:Ntrials
            
        if counter_mat_cont(j, k) == 1
           frac_cont(j) = frac_cont(j) + 1 /Ntrials;
           ave_cost(j) = ave_cost(j) + cost_mat(j, k) / Ntrials;
           ave_cost_controllable(j) = ave_cost_controllable(j) +cost_mat(j, k);
           ave_freq(j) = ave_freq(j) + freq_mat(j,k) / Ntrials;
           ave_freq_controllable(j) = ave_freq_controllable(j) + freq_mat(j,k);
        else
           ave_cost(j) = ave_cost(j) + cost_mat(j, k)/ Ntrials;
           ave_freq(j) = ave_freq(j) + freq_mat(j,k)/ Ntrials;
        end
        
        if counter_mat_cost(j, k) == 1
           frac_cost(j) = frac_cost(j) + 1 /Ntrials;
        end
            
   end
end

for j = 1:N_f_comp_vals
            
        if frac_cont(j) > 0
           ave_cost_controllable(j) = ave_cost_controllable(j) / (frac_cont(j) * Ntrials);
           ave_freq_controllable(j) = ave_freq_controllable(j) / (frac_cont(j) * Ntrials);
        else
           ave_cost_controllable(j) = 0;
           ave_freq_controllable(j) = 0;
        end
            
end
                 
       


%%
toc


function out = Ifun_gfun(s, mu, eta, gamm)

out = (mu ./ eta) .* exp( gamm .* mu ./ eta) .* (gamm .* mu ./ eta).^(mu ./ eta)...
    .* ( igamma( -(mu ./ eta), gamm .* (mu ./ eta) .* exp(-eta .* s))...
        - igamma( -(mu ./ eta), gamm * (mu ./ eta)))...
    .* (exp(-mu .* s - gamm .* (mu / eta) .* ( 1 - exp(-eta .* s))));


end

function out = gfun(s, mu, eta, gamm)

out = exp(-mu .* s - gamm .* (mu ./ eta) .* ( 1 - exp(-eta .* s)));

end

function out = integrand(s, mu0, etaE, gammaE, f)

out = Ifun_gfun(s, mu0, etaE, gammaE) + gfun(s, mu0, etaE, gammaE)...
    .* Ifun_gfun(1 ./ f, mu0, etaE, gammaE) ./ (1 - gfun(1 ./ f, mu0, etaE, gammaE));

end

function out = rho_aerial(mu0, rhoE, f)

out = rhoE ./ (1 - (1 - rhoE) .* exp( -mu0 ./ f) ) .* ( 1 - exp( -mu0 ./ f))...
    ./ ( mu0 ./ f);

end

function out = rho_door(mu0, etaE, gammaE, freq)

fun = @(s, mu, eta, gamm, f) integrand(s, mu, eta, gamm, f);
out = 1 - freq .* integral(@(x) fun(x, mu0, etaE, gammaE, freq), 0, 1 ./ freq);

end


function out = sigma_door(sigmaE, nuE, f)

out = sigmaE .* ( 1 - exp( - nuE .* (1 ./ f))) ./ (nuE .* (1 ./ f));

end

function out  = cost_fun(f, c_rate_c, c_rate_nc, frac_comp)

out =  (c_rate_nc .* (1 - frac_comp) + c_rate_c .* frac_comp) .* f; 

end


function out = spec_rad(freq, model_pars, cont_pars, omega, lap_mat, comp_list)
% model_pars = [N_sites; mu_0; lambda_0; Nh; b; pv; r; beta_v; beta_h; omega];
% cont_pars = [rho_E, gamma_E, eta_E, sigma_E, nu_E];


rho_d = rho_door(model_pars(2), cont_pars(3), cont_pars(2), freq);
sig_d = sigma_door(cont_pars(4), cont_pars(5), freq);
rho_a = 0;

rho_comb = rho_d;

mu = zeros(model_pars(1));
lambda = zeros(1, model_pars(1));
for i = 1 : model_pars(1)
   if ismember(i, comp_list) == 1
      mu(i , i) = model_pars(2) / (1 - rho_comb);
      lambda(i) = model_pars(3) * (1 - sig_d);
   else
      mu(i, i) = model_pars(2) / (1 - rho_a);
      lambda(i) = model_pars(3);
   end    
end

Nv_vec =( mu + omega.* lap_mat) \ lambda.';
Nv = zeros(model_pars(1));
for i = 1 : model_pars(1)
    Nv(i, i) = Nv_vec(i);
end

M = ( ( ( model_pars(8) * model_pars(5) / model_pars(7) ) *...
    model_pars(9) * model_pars(5) * model_pars(6) * ( 1 / model_pars(4)))^(-1)...
    * ((mu + model_pars(6).* eye(model_pars(1)) + omega .* lap_mat)...
    *(mu + omega .* lap_mat) ) )\ Nv; 

out = sqrt(eigs(M,1));

end

function out = spec_rad_a(freq, model_pars, cont_pars, omega, lap_mat, comp_list)
% model_pars = [N_sites; mu_0; lambda_0; Nh; b; pv; r; beta_v; beta_h; omega];
% cont_pars = [rho_E, gamma_E, eta_E, sigma_E, nu_E];


rho_d = 0;
sig_d = 0;
rho_a = rho_aerial(model_pars(2), cont_pars(1), freq);

rho_comb = rho_a;

mu = zeros(model_pars(1));
lambda = zeros(1, model_pars(1));
for i = 1 : model_pars(1)
   if ismember(i, comp_list) == 1
      mu(i , i) = model_pars(2) / (1 - rho_comb);
      lambda(i) = model_pars(3) * (1 - sig_d);
   else
      mu(i, i) = model_pars(2) / (1 - rho_a);
      lambda(i) = model_pars(3);
   end    
end

Nv_vec =( mu + omega.* lap_mat) \ lambda.';
Nv = zeros(model_pars(1));
for i = 1 : model_pars(1)
    Nv(i, i) = Nv_vec(i);
end

M = ( ( ( model_pars(8) * model_pars(5) / model_pars(7) ) *...
    model_pars(9) * model_pars(5) * model_pars(6) * ( 1 / model_pars(4)))^(-1)...
    * ((mu + model_pars(6).* eye(model_pars(1)) + omega .* lap_mat)...
    *(mu + omega .* lap_mat) ) )\ Nv; 

out = sqrt(eigs(M,1));

end

function [c, ceq] = nonlcon(freq, model_pars, cont_pars, omega, lap_mat, comp_list)
    c = [];  
    ceq = 1 - spec_rad(freq, model_pars, cont_pars, omega, lap_mat, comp_list);

end


function [M] = compliance_model(draw,cluster, f_comp, N_sites)


p=cluster;                           %degree of clustering
A=f_comp;                           %fraction of compliant houses
D=N_sites;                           %total number of houses

tester = 0;
goal=round(A*D*D);                  %number of compliant houses
M3(1:D,1:D)=0;
while abs(tester-goal)~=0           %repeat simulation until you have the exact number of compliant houses you desire
    
    M1(1:D,1:D)=0;                  %initialize house clustering matrix
    for k=1:D                       %for each house in the matrix...
        for j = 1:D
            if rand<p               %randomly assign 1 or 0 based on clustering parameter
                M1(k,j)=1;
            end
        end
    end
    Mold=M1;
    CC=bwconncomp(M1,4);
    M2(1:D,1:D)=0;
    
    
    
    for c_count=1:CC.NumObjects
        if rand<A
            onner=2;
        else
            onner=1;
        end
        temp=cell2mat(CC.PixelIdxList(c_count));
        for cc_count=1:length(temp)
            row=mod(temp(cc_count),D);
            if row == 0
                row = D;
                col=floor(temp(cc_count)/D);
            else
                col=floor(temp(cc_count)/D)+1;
            end
            M1(row,col)=2*c_count;
            M2(row,col)=onner;
        end
    end
    
    Mtest(1:D,1:D)=0;
    while abs(sum(sum(Mtest-M1)))>0
        Mtest=M1;
        %     M1plot=M1;
        %     Moldplot=Mold;
        %     M1plot(:,D+1)=0;
        %     M1plot(D+1,:)=0;
        %     Moldplot(:,D+1)=0;
        %     Moldplot(D+1,:)=0;
        %      figure(2)
        %      pcolor(M1plot/max(max(M1plot)))
        %      colormap(jet)
        %       figure(1)
        %      pcolor(Moldplot/max(max(Moldplot)))
        %      colormap(gray)
        %      pause
        
        for k=1:D
            if M1(1,k)>0 && M1(D,k)>0
                v1=M1(1,k);
                v2=M1(D,k);
                vmax=max(v1,v2);
                vmin=min(v1,v2);
                M1(M1==vmax)=vmin;
            end
        end
        for k=1:D
            if M1(k,1)>0 && M1(k,D)>0
                v1=M1(k,1);
                v2=M1(k,D);
                vmax=max(v1,v2);
                vmin=min(v1,v2);
                M1(M1==vmax)=vmin;
            end
        end
    end
    
    
    
    M3=M2;
    for k=1:D                       %for each house in the matrix...
        for j=1:D
            if M2(k,j) == 0         %if the clustering matrix is a 0
                
                ones=0;             %initialize sum of compliant neighbors
                twos = 0;           %initialize sum of noncompliant neighbors
                
                up = k-1;           %define the neighbor above
                if up > 0
                    if M2(up,j) == 1        %if the neighbor above is compliant, increase the compliant sum by one
                        ones = ones+1;
                    elseif M2(up,j) == 2    %if the neighbor above is noncompliant, increase the noncompliant sum by one
                        twos = twos+1;
                    end
                end
                
                down = k+1;         %define the neighbor below
                if down < D+1
                    if M2(down,j) == 1      %if the neighbor below is compliant, increase the compliant sum by one
                        ones = ones+1;
                    elseif M2(down,j) == 2  %if the neighbor below is noncompliant, increase the noncompliant sum by one
                        twos = twos+1;
                    end
                end
                
                left = j-1;         %define the neighbor to the right
                if left > 0
                    if M2(k,left) == 1      %if the neighbor to the left is compliant, increase the compliant sum by one
                        ones = ones+1;
                    elseif M2(k,left) == 2  %if the neighbor to the left is noncompliant, increase the noncompliant sum by one
                        twos = twos+1;
                    end
                end
                
                right = j+1;        %define the neighbor to the left
                if right < D+1
                    if M2(k,right) == 1     %if the neighbor to the right is compliant, increase the compliant sum by one
                        ones = ones+1;
                    elseif M2(k,right) == 2 %if the neighbor to the right is noncompliant, increase the noncompliant sum by one
                        twos = twos+1;
                    end
                end
                
                if up>0 && right <D+1
                    if M2(up,right) == 1        %if the neighbor above and to the right is compliant, increase the compliant sum by one
                        ones = ones+1;
                    elseif M2(up,right) == 2    %if the neighbor above and to the right is noncompliant, increase the noncompliant sum by one
                        twos = twos+1;
                    end
                end
                
                if down <D+1 && right < D+1
                    if M2(down,right) == 1      %if the neighbor below and to the right is compliant, increase the compliant sum by one
                        ones = ones+1;
                    elseif M2(down,right) == 2  %if the neighbor below and to the right is noncompliant, increase the noncompliant sum by one
                        twos = twos+1;
                    end
                end
                
                if up > 0 && left > 0
                    if M2(up,left) == 1         %if the neighbor above and to the left is compliant, increase the compliant sum by one
                        ones = ones+1;
                    elseif M2(up,left) == 2     %if the neighbor above and to the left is noncompliant, increase the noncompliant sum by one
                        twos = twos+1;
                    end
                end
                
                if down < D+1 && left >0
                    if M2(down,left) == 1       %if the neighbor below and to the left is compliant, increase the compliant sum by one
                        ones = ones+1;
                    elseif M2(down,left) == 2   %if the neighbor below and to the left is noncompliant, increase the noncompliant sum by one
                        twos = twos+1;
                    end
                end
                
                if ones > twos              %if there are more compliant neighbors than noncompliant neigbors, mark the undecided house as compliant...
                    M3(k,j) = 1;
                elseif twos > ones          %otherwise, mark the undecided house as noncompliant
                    M3(k,j) = 2;
                else                        %if there are equal number of compliant and noncompliant neigbors...
                    if rand<A               %randomly select compliance in keeping with expected fraction of compliant houses
                        M3(k,j) = 2;
                    else
                        M3(k,j) = 1;
                    end
                end
            end
        end
    end
    M3 = M3-1;                          %turn compliance matrix into a matrix of ones and zeros (not twos and ones)
    tester=sum(sum(M3));                %sum up the number of compliant houses (which may not be exactly the target b/c of stochastic selection)
end
%sum(sum(M3))

counter=0;              %turn compliance matrix into a vector
for k=1:D
    for j=1:D
        M(counter*D+j) = M3(k,j);
    end
    counter=counter+1;
end

%D*D-sum(sum(M3))

if draw == 1            %plot the compliance neighborhood if draw = 1 (otherwise, this is suppressed)
    Md=M3;
    Md(:,1+D) = 0;
    Md(1+D,:) = 0;
    colormap gray
    
    pcolor(Md)
    %    pause
    
    %Mhbig=horzcat(horzcat(horzcat(M3,M3),M3),M3);
    %Mbig=vertcat(vertcat(vertcat(Mhbig,Mhbig),Mhbig),Mhbig);
    %pcolor(Mbig)
    pause(0.1)
end
end

 
