# Supplementary material for: Managing disease outbreaks: The importance of vector mobility and spatially heterogeneous control
Source: PLoS Comput Biol. 2020 Aug 21;16(8):e1008136. doi: 10.1371/journal.pcbi.1008136 (PMC7480881; doi:10.1371/journal.pcbi.1008136)
Supplement: S1 Data and code — This compressed file contains the optimized control data presented in this paper, as well as the Matlab programs used to generate the data. (ZIP) [file pcbi.1008136.s002.zip › S1 datasets and codes/infinite_hopping_data.xlsx]

## Sheet: Sheet1
Fraction compliance	Optimal Aerial Frequency: Combined Controls	Optimal Door-to-Door Frequency: Combined Controls	Optimal Costs: Combined Controls	Aerial Only Frequency	Aerial Only Costs	Door-to-Door Only Frequency	Door-to-Door Only Costs
0	0.208306	0.000137119	5.03053	0.208306	5.02018	0.000136986	0.0103452
0.00075	0.208304	0.000136988	5.03051	0.208306	5.02018	1	75.7805
0.0015	0.208302	0.000137119	5.03051	0.208306	5.02018	1	76.0411
0.00225	0.2083	0.000137119	5.0305	0.208306	5.02018	1	76.3016
0.003	0.208298	0.000137119	5.03048	0.208306	5.02018	1	76.5621
0.00375	0.208296	0.00013712	5.03047	0.208306	5.02018	1	76.8227
0.0045	0.208294	0.00013712	5.03046	0.208306	5.02018	1	77.0832
0.00525	0.208292	0.00013712	5.03044	0.208306	5.02018	1	77.3437
0.006	0.20829	0.00013712	5.03043	0.208306	5.02018	1	77.6043
0.00675	0.208288	0.00013712	5.03042	0.208306	5.02018	1	77.8648
0.0075	0.208286	0.00013712	5.0304	0.208306	5.02018	1	78.1253
0.00825	0.208284	0.000137121	5.03039	0.208306	5.02018	1	78.3859
0.009	0.208282	0.000137121	5.03038	0.208306	5.02018	1	78.6464
0.00975	0.20828	0.000137121	5.03036	0.208306	5.02018	1	78.907
0.0105	0.208278	0.000137121	5.03035	0.208306	5.02018	1	79.1675
0.01125	0.208276	0.000137121	5.03034	0.208306	5.02018	1	79.428
0.012	0.208274	0.000137121	5.03033	0.208306	5.02018	1	79.6886
0.01275	0.208272	0.000137122	5.03031	0.208306	5.02018	1	79.9491
0.0135	0.20827	0.000137122	5.0303	0.208306	5.02018	1	80.2096
0.01425	0.208268	0.000137122	5.03029	0.208306	5.02018	1	80.4702
0.015	0.208266	0.000137122	5.03027	0.208306	5.02018	1	80.7307
0.01575	0.208264	0.000137122	5.03026	0.208306	5.02018	1	80.9912
0.0165	0.208262	0.000137123	5.03025	0.208306	5.02018	1	81.2518
0.01725	0.20826	0.000137123	5.03023	0.208306	5.02018	1	81.5123
0.018	0.208258	0.000137123	5.03022	0.208306	5.02018	1	81.7728
0.01875	0.208256	0.000137123	5.03021	0.208306	5.02018	1	82.0334
0.0195	0.208254	0.000137123	5.0302	0.208306	5.02018	1	82.2939
0.02025	0.208252	0.000137123	5.03018	0.208306	5.02018	1	82.5544
0.021	0.20825	0.000137124	5.03017	0.208306	5.02018	1	82.815
0.02175	0.208248	0.000137014	5.03015	0.208306	5.02018	1	83.0755
0.0225	0.208246	0.000136992	5.03013	0.208306	5.02018	0.613497	51.1264
0.02325	0.208243	0.000137014	5.03012	0.208306	5.02018	0.411331	34.3858
0.024	0.208241	0.000137014	5.03011	0.208306	5.02018	0.312207	26.1808
0.02475	0.208239	0.000137014	5.0301	0.208306	5.02018	0.253387	21.3143
0.0255	0.208237	0.000137014	5.03008	0.208306	5.02018	0.214434	18.0935
0.02625	0.208235	0.000137014	5.03007	0.208306	5.02018	0.186727	15.8043
0.027	0.208233	0.000136992	5.03006	0.208306	5.02018	0.165998	14.0931
0.02775	0.208231	0.000136992	5.03004	0.208306	5.02018	0.149897	12.7652
0.0285	0.208229	0.000136992	5.03003	0.208306	5.02018	0.137023	11.7046
0.02925	0.208227	0.000136992	5.03002	0.208306	5.02018	0.126489	10.8377
0.03	0.208225	0.000137545	5.03004	0.208306	5.02018	0.117706	10.1158
0.03075	0.208223	0.000136992	5.02999	0.208306	5.02018	0.110267	9.50525
0.0315	0.208221	0.000136992	5.02998	0.208306	5.02018	0.103883	8.98202
0.03225	0.208221	0.000136992	5.02998	0.208306	5.02018	0.0983425	8.52855
0.033	0.208221	0.000136992	5.02998	0.208306	5.02018	0.0934859	8.13173
0.03375	0.208221	0.000136992	5.02998	0.208306	5.02018	0.0891925	7.78152
0.0345	0.208221	0.000136992	5.02998	0.208306	5.02018	0.0853683	7.47012
0.03525	0.208211	0.000136992	5.02991	0.208306	5.02018	0.0819391	7.19139
0.036	0.208209	0.000136992	5.0299	0.208306	5.02018	0.0788455	6.94043
0.03675	0.208207	0.000137015	5.02989	0.208306	5.02018	0.07604	6.71328
0.0375	0.208205	0.000137015	5.02987	0.208306	5.02018	0.073483	6.50668
0.03825	0.208203	0.000137015	5.02986	0.208306	5.02018	0.0711421	6.31794
0.039	0.208201	0.000137015	5.02985	0.208306	5.02018	0.0689906	6.14484
0.03975	0.208199	0.000136992	5.02983	0.208306	5.02018	0.0670057	5.98551
0.0405	0.208199	0.000136992	5.02983	0.208306	5.02018	0.0651683	5.83836
0.04125	0.208199	0.000136992	5.02983	0.208306	5.02018	0.0634621	5.70204
0.042	0.208199	0.000136992	5.02983	0.208306	5.02018	0.0618731	5.57538
0.04275	0.208199	0.000136992	5.02983	0.208306	5.02018	0.0603892	5.4574
0.0435	0.208199	0.000136992	5.02983	0.208306	5.02018	0.0590002	5.34725
0.04425	0.208199	0.000136992	5.02983	0.208306	5.02018	0.0576967	5.24414
0.045	0.208199	0.0446182	5.02983	0.208306	5.02018	0.0564709	5.14744
0.04575	0.0350538	0.0453165	4.98729	0.208306	5.02018	0.0553157	5.05656
0.0465	0.0293826	0.0460513	4.92979	0.208306	5.02018	0.0542252	4.971
0.04725	0.0232392	0.0468926	4.87107	0.208306	5.02018	0.0531936	4.89029
0.048	0.0152607	0.0481887	4.8105	0.208306	5.02018	0.0522162	4.81404
0.04875	8.21022e-07	0.0512885	4.74189	0.208306	5.02018	0.0512887	4.74188
0.0495	3.24953e-07	0.050407	4.67351	0.208306	5.02018	0.0504071	4.67351
0.05025	2.07741e-07	0.049568	4.60863	0.208306	5.02018	0.049568	4.60863
0.051	1.55323e-07	0.0487682	4.54697	0.208306	5.02018	0.0487682	4.54697
0.05175	1.25616e-07	0.0480049	4.48832	0.208306	5.02018	0.0480049	4.48831
0.0525	5.32464e-07	0.0472755	4.43245	0.208306	5.02018	0.0472756	4.43244
0.05325	9.31566e-08	0.0465779	4.37916	0.208306	5.02018	0.0465779	4.37916
0.054	8.33282e-08	0.0459097	4.3283	0.208306	5.02018	0.0459097	4.3283
0.05475	7.5786e-06	0.0452676	4.27973	0.208306	5.02018	0.0452691	4.27969
0.0555	6.98176e-06	0.0446529	4.23324	0.208306	5.02018	0.0446542	4.2332
0.05625	6.49777e-06	0.0440623	4.18873	0.208306	5.02018	0.0440636	4.18869
0.057	6.09751e-08	0.0434956	4.14603	0.208306	5.02018	0.0434956	4.14603
0.05775	5.76101e-08	0.042949	4.10512	0.208306	5.02018	0.042949	4.10512
0.0585	2.73711e-07	0.0424225	4.06585	0.208306	5.02018	0.0424225	4.06585
0.05925	2.61351e-07	0.041915	4.02813	0.208306	5.02018	0.041915	4.02813
0.06	5.01163e-08	0.0414253	3.99186	0.208306	5.02018	0.0414253	3.99186
0.06075	4.82243e-08	0.0409526	3.95697	0.208306	5.02018	0.0409526	3.95697
0.0615	4.6549e-06	0.040495	3.92343	0.208306	5.02018	0.0404958	3.92339
0.06225	4.50557e-06	0.0400534	3.89107	0.208306	5.02018	0.0400541	3.89103
0.063	4.37165e-08	0.0396268	3.85984	0.208306	5.02018	0.0396268	3.85984
0.06375	4.25087e-08	0.0392131	3.82976	0.208306	5.02018	0.039213	3.82976
0.0645	4.14065e-08	0.0388123	3.80073	0.208306	5.02018	0.0388123	3.80073
0.06525	4.04105e-08	0.0384238	3.7727	0.208306	5.02018	0.0384238	3.7727
0.066	3.95001e-08	0.0380469	3.74561	0.208306	5.02018	0.0380469	3.74561
0.06675	3.86649e-08	0.0376813	3.71943	0.208306	5.02018	0.0376813	3.71943
0.0675	3.78961e-08	0.0373262	3.6941	0.208306	5.02018	0.0373262	3.6941
0.06825	3.71861e-08	0.0369812	3.6696	0.208306	5.02018	0.0369812	3.6696
0.069	3.65341e-08	0.0366459	3.64588	0.208306	5.02018	0.0366459	3.64588
0.06975	1.79615e-07	0.0363199	3.6229	0.208306	5.02018	0.0363199	3.6229
0.0705	3.53503e-08	0.0360027	3.60064	0.208306	5.02018	0.0360027	3.60064
0.07125	3.48196e-08	0.0356939	3.57906	0.208306	5.02018	0.0356939	3.57906
0.072	1.71634e-07	0.0353932	3.55813	0.208306	5.02018	0.0353932	3.55813
0.07275	3.38616e-08	0.0351002	3.53782	0.208306	5.02018	0.0351002	3.53782
0.0735	3.34202e-08	0.0348147	3.51811	0.208306	5.02018	0.0348147	3.51811
0.07425	1.65068e-07	0.0345363	3.49898	0.208306	5.02018	0.0345363	3.49898
0.075	1.63132e-07	0.0342648	3.4804	0.208306	5.02018	0.0342648	3.48039
0.07575	1.61305e-07	0.0339998	3.46234	0.208306	5.02018	0.0339998	3.46234
0.0765	1.59577e-07	0.0337411	3.44479	0.208306	5.02018	0.0337412	3.44479
0.07725	3.15853e-08	0.0334886	3.42773	0.208306	5.02018	0.0334886	3.42773
0.078	3.12756e-08	0.0332418	3.41113	0.208306	5.02018	0.0332418	3.41113
0.07875	1.54921e-07	0.0330007	3.39499	0.208306	5.02018	0.0330007	3.39499
0.0795	1.53523e-07	0.032765	3.37928	0.208306	5.02018	0.032765	3.37927
0.08025	1.52193e-07	0.0325345	3.36398	0.208306	5.02018	0.0325345	3.36398
0.081	1.50926e-07	0.0323091	3.34909	0.208306	5.02018	0.0323091	3.34909
0.08175	1.49718e-07	0.0320885	3.33458	0.208306	5.02018	0.0320885	3.33458
0.0825	2.9713e-08	0.0318726	3.32045	0.208306	5.02018	0.0318726	3.32045
0.08325	2.94928e-08	0.0316612	3.30668	0.208306	5.02018	0.0316612	3.30668
0.084	1.46411e-07	0.0314542	3.29326	0.208306	5.02018	0.0314542	3.29325
0.08475	1.45403e-07	0.0312514	3.28017	0.208306	5.02018	0.0312514	3.28016
0.0855	2.88854e-08	0.0310527	3.2674	0.208306	5.02018	0.0310527	3.2674
0.08625	2.87003e-08	0.030858	3.25495	0.208306	5.02018	0.030858	3.25495
0.087	1.42623e-07	0.0306671	3.2428	0.208306	5.02018	0.0306671	3.2428
0.08775	1.41771e-07	0.0304798	3.23094	0.208306	5.02018	0.0304798	3.23094
0.0885	1.40951e-07	0.0302962	3.21937	0.208306	5.02018	0.0302962	3.21937
0.08925	1.40164e-07	0.030116	3.20807	0.208306	5.02018	0.030116	3.20807
0.09	1.39406e-07	0.0299392	3.19704	0.208306	5.02018	0.0299392	3.19704
0.09075	1.38676e-07	0.0297657	3.18626	0.208306	5.02018	0.0297657	3.18626
0.0915	1.37973e-07	0.0295953	3.17573	0.208306	5.02018	0.0295953	3.17573
0.09225	1.37295e-07	0.029428	3.16545	0.208306	5.02018	0.029428	3.16544
0.093	1.36642e-07	0.0292636	3.15539	0.208306	5.02018	0.0292636	3.15539
0.09375	1.36011e-07	0.0291022	3.14557	0.208306	5.02018	0.0291022	3.14557
0.0945	1.35402e-07	0.0289435	3.13596	0.208306	5.02018	0.0289436	3.13596
0.09525	1.34814e-07	0.0287876	3.12657	0.208306	5.02018	0.0287876	3.12656
0.096	1.34245e-07	0.0286344	3.11738	0.208306	5.02018	0.0286344	3.11738
0.09675	1.33695e-07	0.0284837	3.1084	0.208306	5.02018	0.0284837	3.1084
0.0975	1.33163e-07	0.0283355	3.09961	0.208306	5.02018	0.0283355	3.09961
0.09825	1.32648e-07	0.0281897	3.09101	0.208306	5.02018	0.0281897	3.09101
0.099	1.3215e-07	0.0280463	3.08259	0.208306	5.02018	0.0280463	3.08259
0.09975	1.31667e-07	0.0279053	3.07436	0.208306	5.02018	0.0279053	3.07435
0.1005	1.31199e-07	0.0277664	3.0663	0.208306	5.02018	0.0277664	3.06629
0.10125	2.61472e-08	0.0276298	3.0584	0.208306	5.02018	0.0276298	3.0584
0.102	1.30304e-07	0.0274953	3.05068	0.208306	5.02018	0.0274953	3.05068
0.10275	2.59741e-08	0.0273628	3.04311	0.208306	5.02018	0.0273628	3.04311
0.1035	2.58912e-08	0.0272324	3.0357	0.208306	5.02018	0.0272324	3.0357
0.10425	1.29061e-07	0.0271039	3.02844	0.208306	5.02018	0.0271039	3.02844
0.105	1.2867e-07	0.0269774	3.02133	0.208306	5.02018	0.0269774	3.02133
0.10575	1.2829e-07	0.0268527	3.01437	0.208306	5.02018	0.0268527	3.01436
0.1065	1.27921e-07	0.0267299	3.00754	0.208306	5.02018	0.0267299	3.00754
0.10725	1.27562e-07	0.0266088	3.00085	0.208306	5.02018	0.0266088	3.00085
0.108	1.27213e-07	0.0264895	2.9943	0.208306	5.02018	0.0264895	2.99429
0.10875	1.26873e-07	0.0263719	2.98787	0.208306	5.02018	0.0263719	2.98787
0.1095	1.26543e-07	0.0262559	2.98157	0.208306	5.02018	0.0262559	2.98157
0.11025	1.26221e-07	0.0261415	2.9754	0.208306	5.02018	0.0261415	2.9754
0.111	1.25908e-07	0.0260288	2.96934	0.208306	5.02018	0.0260288	2.96934
0.11175	1.25603e-07	0.0259175	2.96341	0.208306	5.02018	0.0259175	2.96341
0.1125	1.25306e-07	0.0258078	2.95759	0.208306	5.02018	0.0258078	2.95758
0.11325	2.5002e-08	0.0256996	2.95187	0.208306	5.02018	0.0256996	2.95187
0.114	2.49456e-08	0.0255928	2.94627	0.208306	5.02018	0.0255928	2.94627
0.11475	1.24459e-07	0.0254874	2.94078	0.208306	5.02018	0.0254874	2.94078
0.1155	2.48367e-08	0.0253834	2.93539	0.208306	5.02018	0.0253834	2.93539
0.11625	2.47844e-08	0.0252807	2.93011	0.208306	5.02018	0.0252807	2.93011
0.117	2.47334e-08	0.0251793	2.92492	0.208306	5.02018	0.0251793	2.92492
0.11775	2.46836e-08	0.0250793	2.91983	0.208306	5.02018	0.0250793	2.91983
0.1185	2.4635e-08	0.0249805	2.91483	0.208306	5.02018	0.0249805	2.91483
0.11925	2.45876e-08	0.0248829	2.90993	0.208306	5.02018	0.0248829	2.90993
0.12	2.45412e-08	0.0247865	2.90512	0.208306	5.02018	0.0247865	2.90512
0.12075	2.4496e-08	0.0246914	2.9004	0.208306	5.02018	0.0246914	2.9004
0.1215	2.44518e-08	0.0245974	2.89576	0.208306	5.02018	0.0245974	2.89576
0.12225	2.44087e-08	0.0245045	2.89121	0.208306	5.02018	0.0245045	2.89121
0.123	2.43665e-08	0.0244127	2.88675	0.208306	5.02018	0.0244127	2.88675
0.12375	2.43253e-08	0.024322	2.88236	0.208306	5.02018	0.024322	2.88236
0.1245	2.4285e-08	0.0242324	2.87806	0.208306	5.02018	0.0242324	2.87806
0.12525	2.42456e-08	0.0241439	2.87383	0.208306	5.02018	0.0241439	2.87383
0.126	2.42071e-08	0.0240563	2.86968	0.208306	5.02018	0.0240563	2.86968
0.12675	2.41694e-08	0.0239698	2.8656	0.208306	5.02018	0.0239698	2.8656
0.1275	2.41326e-08	0.0238843	2.8616	0.208306	5.02018	0.0238843	2.8616
0.12825	1.20489e-07	0.0237997	2.85767	0.208306	5.02018	0.0237997	2.85766
0.129	1.20313e-07	0.0237161	2.8538	0.208306	5.02018	0.0237161	2.8538
0.12975	1.2014e-07	0.0236334	2.85001	0.208306	5.02018	0.0236334	2.85001
0.1305	1.19971e-07	0.0235516	2.84628	0.208306	5.02018	0.0235516	2.84628
0.13125	1.19806e-07	0.0234707	2.84262	0.208306	5.02018	0.0234707	2.84262
0.132	1.19644e-07	0.0233907	2.83903	0.208306	5.02018	0.0233907	2.83902
0.13275	1.19486e-07	0.0233116	2.8355	0.208306	5.02018	0.0233115	2.83549
0.1335	1.19331e-07	0.0232333	2.83203	0.208306	5.02018	0.0232333	2.83202
0.13425	1.19179e-07	0.0231558	2.82862	0.208306	5.02018	0.0231558	2.82862
0.135	1.1903e-07	0.0230792	2.82527	0.208306	5.02018	0.0230792	2.82527
0.13575	1.18884e-07	0.0230033	2.82198	0.208306	5.02018	0.0230033	2.82198
0.1365	1.18742e-07	0.0229283	2.81874	0.208306	5.02018	0.0229283	2.81874
0.13725	1.18602e-07	0.022854	2.81557	0.208306	5.02018	0.022854	2.81556
0.138	1.18465e-07	0.0227805	2.81244	0.208306	5.02018	0.0227805	2.81244
0.13875	1.1833e-07	0.0227077	2.80938	0.208306	5.02018	0.0227077	2.80937
0.1395	1.18199e-07	0.0226357	2.80636	0.208306	5.02018	0.0226357	2.80636
0.14025	1.1807e-07	0.0225643	2.8034	0.208306	5.02018	0.0225644	2.8034
0.141	1.17943e-07	0.0224937	2.80049	0.208306	5.02018	0.0224938	2.80048
0.14175	1.17819e-07	0.0224238	2.79763	0.208306	5.02018	0.0224238	2.79762
0.1425	1.17698e-07	0.0223546	2.79481	0.208306	5.02018	0.0223546	2.79481
0.14325	1.17579e-07	0.0222861	2.79205	0.208306	5.02018	0.0222861	2.79205
0.144	1.17462e-07	0.0222182	2.78933	0.208306	5.02018	0.0222182	2.78933
0.14475	1.17347e-07	0.0221509	2.78666	0.208306	5.02018	0.022151	2.78666
0.1455	1.17235e-07	0.0220844	2.78404	0.208306	5.02018	0.0220844	2.78404
0.14625	1.17125e-07	0.0220184	2.78146	0.208306	5.02018	0.0220184	2.78146
0.147	1.17016e-07	0.0219531	2.77893	0.208306	5.02018	0.0219531	2.77893
0.14775	1.1691e-07	0.0218883	2.77644	0.208306	5.02018	0.0218883	2.77643
0.1485	1.16806e-07	0.0218242	2.77399	0.208306	5.02018	0.0218242	2.77399
0.14925	1.16704e-07	0.0217607	2.77158	0.208306	5.02018	0.0217607	2.77158
0.15	1.16604e-07	0.0216977	2.76922	0.208306	5.02018	0.0216977	2.76921
