# Supplementary material for: Managing disease outbreaks: The importance of vector mobility and spatially heterogeneous control
Source: PLoS Comput Biol. 2020 Aug 21;16(8):e1008136. doi: 10.1371/journal.pcbi.1008136 (PMC7480881; doi:10.1371/journal.pcbi.1008136)
Supplement: S1 Data and code — This compressed file contains the optimized control data presented in this paper, as well as the Matlab programs used to generate the data. (ZIP) [file pcbi.1008136.s002.zip › S1 datasets and codes/op_control_fixed_config_varrying_hopping.m]

clc
tic


%%
%%%%%%%%%%%%%%%%%%%%%%%%%%%%%%%%%%%%%%%%%%%%%%%%%%%%%%%%%%%%%%%%%%%%%%%%%%%
                %defining list of compliant and non-compliant sites

N_sites = 100; %(always choose the square of an integer)
%var = 'p';   %select for periodic boundary conditions
var = 'r'; %select for reflecting boundary conditions

%% use this for greater than 50% compliance%
%
site_list = 1:N_sites;


%
%%% 60% compliance 
% non_comp_list = [1, 3, 5, 7, 12, 14, 18, 20, 23, 25,...
%     27, 29, 32, 36, 38, 40, 41, 43, 45, 49, 54, 56, 58, 60, 61, 63, 65,...
%     67, 71, 74, 78, 80, 81, 85, 87, 89, 92, 94, 96, 100]; %60_dispersed
non_comp_list = [15, 16, 23, 24, 25, 26, 27, 28,...
     33, 34, 35, 36, 37, 38, 43, 44, 45, 46, 47, 48,...
     53, 54, 55, 56, 57, 58, 63, 64, 65, 66, 67, 68,...
     73, 74, 75, 76, 77, 78, 85, 86]; %60_clustered 
 
comp_list = setdiff(site_list, non_comp_list);
N_nom_comp = size(non_comp_list,2);
N_comp = N_sites - N_nom_comp;
f_comp = N_comp / N_sites;


%% use this for less than 50% compliance%

% site_list = 1:N_sites;

%%%% 20%
% comp_list = [4, 11, 19, 23, 27, 32, 36, 39, 44, 48, 51, 64, 66, 68,...
%     70, 72, 83, 87, 88, 95]; %20_dispersed
% comp_list = [25, 26, 34, 35, 36, 37, 44, 45, 46, 47, 54, 55, 56, 57,...
%    64, 65, 66, 67, 75, 76]; %20_clustered

% non_comp_list = setdiff(site_list, comp_list);
% N_nom_comp = size(non_comp_list,2);
% N_comp = N_sites - N_nom_comp;
% f_comp = N_comp / N_sites;

%%%%%%%%%%%%%%%%%%%%%%%%%%%%%%%%%%%%%%%%%%%%%%%%%%%%%%%%%%%%%%%%%%%%%%%%%%
%%


%%
%%%%%%%%%%%%%%%%%%%%%%%%%%%%%%%%%%%%%%%%%%%%%%%%%%%%%%%%%%%%%%%%%%%%%%%%%%
                        %Population Parameters%

                       
mu_0 = 1 /14; %vector death rate 
pv = 1 /14; %exrinsic uncubation period
lambda_0 = 3.0; %emergence rate
b = 1 / 3.0; %biting rate
Nh = 4.0; %hosts per site
r = 1 / 7.0; %host revovery rate
beta_v = .25; %host to vector tranmission probability
beta_h = .25; %vector to host transmission probability

                      %Control Parameters%
%aerial spray
rho_E = .20;

%door to door
gamma_E = 30;
eta_E = 1 / 12;
sigma_E = .95;
nu_E = 1 / 20;


                         %Cost Parameters%


c_aerial = 24.10;
c_door_non = .7552 * N_sites;
c_door_com = 4.229 * N_sites;


                       %Parameter vectors%
model_pars = [N_sites; mu_0; lambda_0; Nh; b; pv; r; beta_v; beta_h];
cont_pars = [rho_E, gamma_E, eta_E, sigma_E, nu_E];
%%%%%%%%%%%%%%%%%%%%%%%%%%%%%%%%%%%%%%%%%%%%%%%%%%%%%%%%%%%%%%%%%%%%%%%%%%
%%

%%                       
%%%%%%%%%%%%%%%%%%%%%%%%%%%%%%%%%%%%%%%%%%%%%%%%%%%%%%%%%%%%%%%%%%%%%%%%%%
                       %Laplacian matrix def%

lap_mat = zeros(N_sites);

%periodic BC's
if var == 'p'
for i = 1 : N_sites
    lap_mat(i, i) =  4; 
    
    if i <= sqrt(N_sites)
       
        if mod(i, sqrt(N_sites)) == 1
           lap_mat(i + sqrt(N_sites) - 1, i) = -1;
           lap_mat(i + 1, i) = -1;
           lap_mat(i + sqrt(N_sites), i) = -1; 
           lap_mat(i + N_sites - sqrt(N_sites), i) = -1;
        elseif mod(i, sqrt(N_sites)) == 0
           lap_mat(i - 1, i) = -1;
           lap_mat(i - sqrt(N_sites) + 1, i) = -1;
           lap_mat(i + sqrt(N_sites), i) = -1; 
           lap_mat(i + N_sites - sqrt(N_sites), i) = -1;   
        else
           lap_mat(i - 1, i) = -1;
           lap_mat(i + 1, i) = -1;
           lap_mat(i + sqrt(N_sites), i) = -1;
           lap_mat(i + N_sites - sqrt(N_sites), i) = -1;   

        end
    elseif i > sqrt(N_sites) && i <= N_sites - sqrt(N_sites)
        if mod(i, sqrt(N_sites)) == 1
           lap_mat(i + sqrt(N_sites) - 1, i) = -1;
           lap_mat(i + 1, i) = -1;
           lap_mat(i + sqrt(N_sites), i) = -1; 
           lap_mat(i - sqrt(N_sites), i) = -1;
        elseif mod(i, sqrt(N_sites)) == 0
           lap_mat(i - 1, i) = -1;
           lap_mat(i + 1 - sqrt(N_sites), i) = -1;
           lap_mat(i + sqrt(N_sites), i) = -1;
           lap_mat(i - sqrt(N_sites), i) = -1;   
        else
           lap_mat(i - 1, i) = -1;
           lap_mat(i + 1, i) = -1;
           lap_mat(i + sqrt(N_sites), i) = -1; 
           lap_mat(i - sqrt(N_sites), i) = -1;
        end
    else
        if mod(i, sqrt(N_sites)) == 1
           lap_mat(i + sqrt(N_sites) - 1, i) = -1;
           lap_mat(i + 1, i) = -1;
           lap_mat(i + sqrt(N_sites) - N_sites, i) = -1; 
           lap_mat(i - sqrt(N_sites), i) = -1;
        elseif mod(i, sqrt(N_sites)) == 0
           lap_mat(i - 1, i) = -1;
           lap_mat(i + 1 - sqrt(N_sites), i) = -1;
           lap_mat(i + sqrt(N_sites) - N_sites, i) = -1;
           lap_mat(i - sqrt(N_sites), i) = -1;   
        else
           lap_mat(i - 1, i) = -1;
           lap_mat(i + 1, i) = -1;
           lap_mat(i + sqrt(N_sites) - N_sites, i) = -1; 
           lap_mat(i - sqrt(N_sites), i) = -1;
        end
    end
end
end


%reflecting BC's%
if var == 'r'
for i = 1 : N_sites
     
    if i <= sqrt(N_sites)     
        if mod(i, sqrt(N_sites)) == 1
           lap_mat(i, i) = 2;
           lap_mat(i + 1, i) = -1;
           lap_mat(i + sqrt(N_sites), i) = -1; 
        elseif mod(i, sqrt(N_sites)) == 0
           lap_mat(i, i) = 2;
           lap_mat(i - 1, i) = -1;
           lap_mat(i + sqrt(N_sites), i) = -1;  
        else
           lap_mat(i , i) = 3;
           lap_mat(i - 1, i) = -1;
           lap_mat(i + 1, i) = -1;
           lap_mat(i + sqrt(N_sites), i) = -1; 
        end
    elseif i > sqrt(N_sites) && i <= N_sites - sqrt(N_sites)
        if mod(i, sqrt(N_sites)) == 1
           lap_mat(i, i ) = 3;
           lap_mat(i + 1, i) = -1;
           lap_mat(i + sqrt(N_sites), i) = -1; 
           lap_mat(i - sqrt(N_sites), i) = -1;
        elseif mod(i, sqrt(N_sites)) == 0
           lap_mat(i, i) = 3;
           lap_mat(i - 1, i) = -1;
           lap_mat(i + sqrt(N_sites), i) = -1;
           lap_mat(i - sqrt(N_sites), i) = -1;   
        else
           lap_mat(i, i) = 4; 
           lap_mat(i - 1, i) = -1;
           lap_mat(i + 1, i) = -1;
           lap_mat(i + sqrt(N_sites), i) = -1; 
           lap_mat(i - sqrt(N_sites), i) = -1;
        end
    else
        if mod(i, sqrt(N_sites)) == 1
           lap_mat(i, i ) = 2;
           lap_mat(i + 1, i) = -1;
           lap_mat(i - sqrt(N_sites), i) = -1;
        elseif mod(i, sqrt(N_sites)) == 0
           lap_mat(i, i) = 2;
           lap_mat(i - 1, i) = -1;
           lap_mat(i - sqrt(N_sites), i) = -1;   
        else
           lap_mat(i , i) = 3; 
           lap_mat(i - 1, i) = -1;
           lap_mat(i + 1, i) = -1;
           lap_mat(i - sqrt(N_sites), i) = -1;
        end
    end
end
end


%%%%%%%%%%%%%%%%%%%%%%%%%%%%%%%%%%%%%%%%%%%%%%%%%%%%%%%%%%%%%%%%%%%%%%%%%%%
%%


%%
%%%%%%%%%%%%%%%%%%%%%%%%%%%%%%%%%%%%%%%%%%%%%%%%%%%%%%%%%%%%%%%%%%%%%%%%%%

                            %%%%optimization codes%%%%%
 

% upper and lower bounds for application frequencies(choose small but non-zero lower door-to-door bound for faster computations)
lb = [0, 1 / (365 * 20)];
ub = [1,1];

%accuracy options                                                                              
options =  optimoptions('fmincon','ConstraintTolerance', 1e-13, 'OptimalityTolerance', 1e-13);

Nvals = 201; %number of hopping rate values to use between 0 and omega_max
omega_max = 5 * model_pars(2); %model_pars(2) = mu_0 
omega_vec = zeros(1, Nvals); %vector of hopping rate values
for i = 1:Nvals
   omega_vec(i) = omega_max * (i-1) / (Nvals - 1); 
end


comb_cost = zeros(1, Nvals); %combined control optimal costs
comb_aerial_freq = zeros(1, Nvals); %combined control optimal aerial spray frequency
comb_door_freq = zeros(1, Nvals); %combined control optimal door-to-door frequency 
door_door_cost = zeros(1, Nvals); %door-todoor only costs
door_door_freq = zeros(1, Nvals); %door-to-door frequencies


% Calculates aerial spray only control frequencies and costs
aerial_aerial_freq = fsolve(@(f)spec_rad_a(f, model_pars, cont_pars, 0, lap_mat, [])-1, 1.3);
aerial_aerial_cost = c_aerial * freq_aerial;  


% Calculates optimal combined frequencies and costs, and door to door only control frequencies and costs for each hopping rate in omega_vec 
for i = 1:Nvals
    
    omega_vec(i)
          [freqs, costs] = fmincon(@(f)cost_fun(f, c_aerial, c_door_com, c_door_non, f_comp),...
          [.2083,1/ (20 * 365)],[],[],[],[],lb,ub,...
          @(f)nonlcon(f, model_pars, cont_pars, omega_vec(i), lap_mat, comp_list));   
    
          %above, [.2083,1/ (20 * 365))] is the initial guess.  Modify this if sub-optimal results are given
          
      
          comb_cost(i) = costs;
          comb_aerial_freq(i) = freqs(1);
          comb_door_freq(i) = freqs(2);
          
          [freq_d, cost_d] = fmincon(@(f)cost_fun([0,f], c_aerial, c_door_com, c_door_non, f_comp),...
          1 / (365 * 20),[],[],[],[],1 / (365 * 20),1,...
          @(f)nonlcon_d(f, model_pars, cont_pars, omega_vec(i), lap_mat, comp_list));   
    
          door_door_cost(i) = cost_d;
          door_door_freq(i) = freq_d;   
    
    
end


toc


function out = Ifun_gfun(s, mu, eta, gamm)

out = (mu ./ eta) .* exp( gamm .* mu ./ eta) .* (gamm .* mu ./ eta).^(mu ./ eta)...
    .* ( igamma( -(mu ./ eta), gamm .* (mu ./ eta) .* exp(-eta .* s))...
        - igamma( -(mu ./ eta), gamm * (mu ./ eta)))...
    .* (exp(-mu .* s - gamm .* (mu / eta) .* ( 1 - exp(-eta .* s))));


end

function out = gfun(s, mu, eta, gamm)

out = exp(-mu .* s - gamm .* (mu ./ eta) .* ( 1 - exp(-eta .* s)));

end

function out = integrand(s, mu0, etaE, gammaE, f)

out = Ifun_gfun(s, mu0, etaE, gammaE) + gfun(s, mu0, etaE, gammaE)...
    .* Ifun_gfun(1 ./ f, mu0, etaE, gammaE) ./ (1 - gfun(1 ./ f, mu0, etaE, gammaE));

end

function out = rho_aerial(mu0, rhoE, f)

out = rhoE ./ (1 - (1 - rhoE) .* exp( -mu0 ./ f) ) .* ( 1 - exp( -mu0 ./ f))...
    ./ ( mu0 ./ f);

end

function out = rho_door(mu0, etaE, gammaE, freq)


    fun = @(s, mu, eta, gamm, f) integrand(s, mu, eta, gamm, f);
    out = 1 - freq .* integral(@(x) fun(x, mu0, etaE, gammaE, freq), 0, 1 ./ freq,...
        'RelTol',1e-10,'AbsTol',1e-14);

end


function out = sigma_door(sigmaE, nuE, f)

out = sigmaE .* ( 1 - exp( - nuE .* (1 ./ f))) ./ (nuE .* (1 ./ f));

end

function out  = cost_fun(f, c_rate_a, c_rate_c, c_rate_nc, frac_comp)

out = c_rate_a .* f(1) +...
    (c_rate_nc .* (1 - frac_comp) + c_rate_c .* frac_comp) .* f(2); 

end


function out = spec_rad(freq, model_pars, cont_pars, omega, lap_mat, comp_list)
% model_pars = [N_sites; mu_0; lambda_0; Nh; b; pv; r; beta_v; beta_h; omega];
% cont_pars = [rho_E, gamma_E, eta_E, sigma_E, nu_E];

rho_a = rho_aerial(model_pars(2), cont_pars(1), freq(1));
rho_d = rho_door(model_pars(2), cont_pars(3), cont_pars(2), freq(2));
sig_d = sigma_door(cont_pars(4), cont_pars(5), freq(2));

rho_comb = 1 - (1 - rho_a) * (1 - rho_d) / (1 - rho_a * rho_d);

mu = zeros(model_pars(1));
lambda = zeros(1, model_pars(1));
for i = 1 : model_pars(1)
   if ismember(i, comp_list) == 1
      mu(i , i) = model_pars(2) / (1 - rho_comb);
      lambda(i) = model_pars(3) * (1 - sig_d);
   else
      mu(i, i) = model_pars(2) / (1 - rho_a);
      lambda(i) = model_pars(3);
   end    
end

Nv_vec =( mu + omega.* lap_mat) \ lambda.';
Nv = zeros(model_pars(1));
for i = 1 : model_pars(1)
    Nv(i, i) = Nv_vec(i);
end
% 
% M = ( ( ( model_pars(8) * model_pars(5) / model_pars(7) ) *...
%     model_pars(9) * model_pars(5) * model_pars(6) * ( 1 / model_pars(4)))^(-1)...
%     * ((mu + model_pars(6).* eye(model_pars(1)) + omega .* lap_mat)...
%     *(mu + omega .* lap_mat) ) )\ Nv; 
M = ( ( ( model_pars(8) * model_pars(5) / model_pars(7) ) *...
    model_pars(9) * model_pars(5) * model_pars(6) * ( 1 / model_pars(4)))...
    * inv((mu + model_pars(6).* eye(model_pars(1)) + omega .* lap_mat)...
    * (mu + omega .* lap_mat) ) * Nv); 
out = sqrt(eigs(M,1));

end

function [c, ceq] = nonlcon(freq, model_pars, cont_pars, omega, lap_mat, comp_list)
    c = [];  
    ceq = 1 - spec_rad(freq, model_pars, cont_pars, omega, lap_mat, comp_list);

end


function out = spec_rad_a(freq, model_pars, cont_pars, omega, lap_mat, comp_list)
% model_pars = [N_sites; mu_0; lambda_0; Nh; b; pv; r; beta_v; beta_h; omega];
% cont_pars = [rho_E, gamma_E, eta_E, sigma_E, nu_E];


rho_d = 0;
sig_d = 0;
rho_a = rho_aerial(model_pars(2), cont_pars(1), freq);

rho_comb = rho_a;

mu = zeros(model_pars(1));
lambda = zeros(1, model_pars(1));
for i = 1 : model_pars(1)
   if ismember(i, comp_list) == 1
      mu(i , i) = model_pars(2) / (1 - rho_comb);
      lambda(i) = model_pars(3) * (1 - sig_d);
   else
      mu(i, i) = model_pars(2) / (1 - rho_a);
      lambda(i) = model_pars(3);
   end    
end

Nv_vec =( mu + omega.* lap_mat) \ lambda.';
Nv = zeros(model_pars(1));
for i = 1 : model_pars(1)
    Nv(i, i) = Nv_vec(i);
end

M = ( ( ( model_pars(8) * model_pars(5) / model_pars(7) ) *...
    model_pars(9) * model_pars(5) * model_pars(6) * ( 1 / model_pars(4)))^(-1)...
    * ((mu + model_pars(6).* eye(model_pars(1)) + omega .* lap_mat)...
    *(mu + omega .* lap_mat) ) )\ Nv; 

out = sqrt(eigs(M,1));

end


function out = spec_rad_d(freq, model_pars, cont_pars, omega, lap_mat, comp_list)
% model_pars = [N_sites; mu_0; lambda_0; Nh; b; pv; r; beta_v; beta_h; omega];
% cont_pars = [rho_E, gamma_E, eta_E, sigma_E, nu_E];


rho_d = rho_door(model_pars(2), cont_pars(3), cont_pars(2), freq);
sig_d = sigma_door(cont_pars(4), cont_pars(5), freq);
rho_a = 0;

rho_comb = rho_d;

mu = zeros(model_pars(1));
lambda = zeros(1, model_pars(1));
for i = 1 : model_pars(1)
   if ismember(i, comp_list) == 1
      mu(i , i) = model_pars(2) / (1 - rho_comb);
      lambda(i) = model_pars(3) * (1 - sig_d);
   else
      mu(i, i) = model_pars(2) / (1 - rho_a);
      lambda(i) = model_pars(3);
   end    
end

Nv_vec =( mu + omega.* lap_mat) \ lambda.';
Nv = zeros(model_pars(1));
for i = 1 : model_pars(1)
    Nv(i, i) = Nv_vec(i);
end

M = ( ( ( model_pars(8) * model_pars(5) / model_pars(7) ) *...
    model_pars(9) * model_pars(5) * model_pars(6) * ( 1 / model_pars(4)))^(-1)...
    * ((mu + model_pars(6).* eye(model_pars(1)) + omega .* lap_mat)...
    *(mu + omega .* lap_mat) ) )\ Nv; 

out = sqrt(eigs(M,1));

end

function [c, ceq] = nonlcon_d(freq, model_pars, cont_pars, omega, lap_mat, comp_list)
    c = [];  
    ceq = 1 - spec_rad_d(freq, model_pars, cont_pars, omega, lap_mat, comp_list);

end
