# Supplementary material for: Managing disease outbreaks: The importance of vector mobility and spatially heterogeneous control
Source: PLoS Comput Biol. 2020 Aug 21;16(8):e1008136. doi: 10.1371/journal.pcbi.1008136 (PMC7480881; doi:10.1371/journal.pcbi.1008136)
Supplement: S1 Data and code — This compressed file contains the optimized control data presented in this paper, as well as the Matlab programs used to generate the data. (ZIP) [file pcbi.1008136.s002.zip › S1 datasets and codes/random_compliance_distributions_data.xlsx]

## Sheet: Fraction Controllable
Fraction Compliant	ꙍ = 0.05 µ0 Dispersed	ꙍ = 0.05 µ0 Clustered	ꙍ = 1.0 µ0 Dispersed	ꙍ = 1.0 µ0 Clustered	ꙍ = 5.0 µ0 Dispersed	ꙍ = 5.0 µ0 Clustered
0	0	0	0	0	0	0
0.01	0	0	0	0	0	0
0.02	0	0	0	0	0	0
0.03	0	0	0	0	0	0
0.04	0	0	0	0	0	0
0.05	0	0	0	0	0	0
0.06	0	0	0	0	0	0
0.07	0	0	0	0	0.17	0
0.08	0	0	0	0	0.615	0
0.09	0	0	0	0	0.87	0
0.1	0	0	0	0	0.955	0
0.11	0	0	0	0	0.995	0
0.12	0	0	0	0	0.995	0
0.13	0	0	0	0	1	0.015
0.14	0	0	0	0	1	0.07
0.15	0	0	0	0	1	0.075
0.16	0	0	0	0	1	0.095
0.17	0	0	0	0	1	0.13
0.18	0	0	0	0	1	0.215
0.19	0	0	0	0	1	0.235
0.2	0	0	0	0	1	0.315
0.21	0	0	0	0	1	0.515
0.22	0	0	0	0	1	0.53
0.23	0	0	0.015	0	1	0.78
0.24	0	0	0	0	1	0.945
0.25	0	0	0.06	0	1	0.97
0.26	0	0	0.055	0	1	0.955
0.27	0	0	0.145	0	1	1
0.28	0	0	0.2	0	1	1
0.29	0	0	0.285	0	1	1
0.3	0	0	0.35	0	1	1
0.31	0	0	0.445	0	1	1
0.32	0	0	0.57	0	1	1
0.33	0	0	0.64	0	1	1
0.34	0	0	0.69	0	1	1
0.35	0	0	0.725	0	1	1
0.36	0	0	0.74	0	1	1
0.37	0	0	0.87	0	1	1
0.38	0	0	0.865	0	1	1
0.39	0	0	0.9	0	1	1
0.4	0	0	0.94	0	1	1
0.41	0	0	0.945	0	1	1
0.42	0.005	0	0.945	0	1	1
0.43	0.02	0	0.965	0	1	1
0.44	0.02	0	0.975	0	1	1
0.45	0.04	0	0.99	0	1	1
0.46	0.07	0	0.985	0	1	1
0.47	0.05	0	0.99	0	1	1
0.48	0.08	0	0.98	0	1	1
0.49	0.14	0	0.995	0	1	1
0.5	0.165	0	1	0	1	1
0.51	0.225	0	0.995	0	1	1
0.52	0.32	0	1	0	1	1
0.53	0.34	0	1	0	1	1
0.54	0.39	0	1	0	1	1
0.55	0.5	0	1	0	1	1
0.56	0.54	0	1	0.015	1	1
0.57	0.59	0	1	0.01	1	1
0.58	0.57	0	1	0.045	1	1
0.59	0.655	0	1	0.03	1	1
0.6	0.725	0	1	0.03	1	1
0.61	0.775	0	1	0.03	1	1
0.62	0.805	0	1	0.055	1	1
0.63	0.865	0	1	0.045	1	1
0.64	0.885	0	1	0.085	1	1
0.65	0.91	0	1	0.045	1	1
0.66	0.945	0	1	0.12	1	1
0.67	0.94	0	1	0.17	1	1
0.68	0.975	0	1	0.14	1	1
0.69	0.955	0	1	0.12	1	1
0.7	0.985	0	1	0.225	1	1
0.71	0.985	0	1	0.265	1	1
0.72	0.99	0	1	0.27	1	1
0.73	0.985	0	1	0.42	1	1
0.74	0.985	0	1	0.395	1	1
0.75	0.995	0	1	0.47	1	1
0.76	0.995	0	1	0.51	1	1
0.77	1	0	1	0.525	1	1
0.78	0.995	0	1	0.635	1	1
0.79	1	0.005	1	0.755	1	1
0.8	0.995	0.005	1	0.865	1	1
0.81	1	0.005	1	0.95	1	1
0.82	1	0.015	1	1	1	1
0.83	1	0.015	1	1	1	1
0.84	1	0.02	1	1	1	1
0.85	1	0.045	1	1	1	1
0.86	1	0.065	1	1	1	1
0.87	1	0.1	1	1	1	1
0.88	1	0.09	1	1	1	1
0.89	1	0.14	1	1	1	1
0.9	1	0.215	1	1	1	1
0.91	1	0.45	1	1	1	1
0.92	1	0.575	1	1	1	1
0.93	1	1	1	1	1	1
0.94	1	1	1	1	1	1
0.95	1	1	1	1	1	1
0.96	1	1	1	1	1	1
0.97	1	1	1	1	1	1
0.98	1	1	1	1	1	1
0.99	1	1	1	1	1	1
1	1	1	1	1	1	1

## Sheet: Fraction Cost-Effective
Fraction Compliant	ꙍ = 0.05 µ0 Dispersed	ꙍ = 0.05 µ0 Clustered	ꙍ = 1.0 µ0 Dispersed	ꙍ = 1.0 µ0 Clustered	ꙍ = 5.0 µ0 Dispersed	ꙍ = 5.0 µ0 Clustered
0	0	0	0	0	0	0
0.01	0	0	0	0	0	0
0.02	0	0	0	0	0	0
0.03	0	0	0	0	0	0
0.04	0	0	0	0	0	0
0.05	0	0	0	0	0	0
0.06	0	0	0	0	0	0
0.07	0	0	0	0	0	0
0.08	0	0	0	0	0	0
0.09	0	0	0	0	0	0
0.1	0	0	0	0	0.16	0
0.11	0	0	0	0	0.49	0
0.12	0	0	0	0	0.79	0
0.13	0	0	0	0	0.93	0
0.14	0	0	0	0	0.985	0
0.15	0	0	0	0	1	0
0.16	0	0	0	0	0.995	0
0.17	0	0	0	0	1	0.005
0.18	0	0	0	0	1	0.02
0.19	0	0	0	0	1	0.015
0.2	0	0	0	0	1	0.03
0.21	0	0	0	0	1	0.06
0.22	0	0	0	0	1	0.085
0.23	0	0	0	0	1	0.145
0.24	0	0	0	0	1	0.225
0.25	0	0	0	0	1	0.21
0.26	0	0	0	0	1	0.335
0.27	0	0	0	0	1	0.32
0.28	0	0	0	0	1	0.48
0.29	0	0	0.005	0	1	0.52
0.3	0	0	0.025	0	1	0.63
0.31	0	0	0.05	0	1	0.725
0.32	0	0	0.075	0	1	0.815
0.33	0	0	0.065	0	1	0.94
0.34	0	0	0.14	0	1	0.91
0.35	0	0	0.215	0	1	0.955
0.36	0	0	0.255	0	1	0.965
0.37	0	0	0.35	0	1	0.985
0.38	0	0	0.385	0	1	1
0.39	0	0	0.455	0	1	1
0.4	0	0	0.51	0	1	1
0.41	0	0	0.575	0	1	1
0.42	0	0	0.585	0	1	1
0.43	0	0	0.67	0	1	1
0.44	0	0	0.73	0	1	1
0.45	0	0	0.785	0	1	1
0.46	0	0	0.76	0	1	1
0.47	0	0	0.845	0	1	1
0.48	0	0	0.855	0	1	1
0.49	0	0	0.92	0	1	1
0.5	0	0	0.905	0	1	1
0.51	0	0	0.945	0	1	1
0.52	0.005	0	0.96	0	1	1
0.53	0.005	0	0.94	0	1	1
0.54	0.02	0	0.955	0	1	1
0.55	0.01	0	0.975	0	1	1
0.56	0.025	0	0.97	0	1	1
0.57	0.035	0	0.99	0	1	1
0.58	0.05	0	0.975	0	1	1
0.59	0.09	0	0.99	0	1	1
0.6	0.025	0	0.985	0.005	1	1
0.61	0.115	0	0.995	0	1	1
0.62	0.125	0	0.995	0.005	1	1
0.63	0.235	0	1	0	1	1
0.64	0.255	0	1	0	1	1
0.65	0.235	0	1	0.005	1	1
0.66	0.34	0	1	0	1	1
0.67	0.36	0	1	0	1	1
0.68	0.445	0	0.995	0	1	1
0.69	0.47	0	1	0	1	1
0.7	0.545	0	1	0	1	1
0.71	0.61	0	1	0.01	1	1
0.72	0.62	0	1	0.02	1	1
0.73	0.695	0	1	0	1	1
0.74	0.74	0	1	0.015	1	1
0.75	0.79	0	1	0.03	1	1
0.76	0.8	0	1	0.02	1	1
0.77	0.855	0	1	0.025	1	1
0.78	0.86	0	1	0.04	1	1
0.79	0.865	0	1	0.055	1	1
0.8	0.865	0	1	0.095	1	1
0.81	0.92	0	1	0.12	1	1
0.82	0.925	0	1	0.125	1	1
0.83	0.96	0	1	0.18	1	1
0.84	0.965	0	1	0.19	1	1
0.85	0.975	0	1	0.225	1	1
0.86	0.995	0	1	0.31	1	1
0.87	0.975	0	1	0.365	1	1
0.88	0.99	0	1	0.495	1	1
0.89	0.995	0	1	0.66	1	1
0.9	1	0	1	1	1	1
0.91	1	0	1	1	1	1
0.92	1	0.035	1	1	1	1
0.93	1	0.055	1	1	1	1
0.94	1	0.075	1	1	1	1
0.95	1	0.17	1	1	1	1
0.96	1	1	1	1	1	1
0.97	1	1	1	1	1	1
0.98	1	1	1	1	1	1
0.99	1	1	1	1	1	1
1	1	1	1	1	1	1

## Sheet: Average Cost
Fraction Compliant	ꙍ = 0.05 µ0 Dispersed	ꙍ = 0.05 µ0 Clustered	ꙍ = 1.0 µ0 Dispersed	ꙍ = 1.0 µ0 Clustered	ꙍ = 5.0 µ0 Dispersed	ꙍ = 5.0 µ0 Clustered
0	75.52	75.52	75.52	75.52	75.52	75.52
0.01	78.9938	78.9938	78.9938	78.9938	78.9938	78.9938
0.02	82.4676	82.4676	82.4676	82.4676	82.4676	82.4676
0.03	85.9414	85.9414	85.9414	85.9414	85.9414	85.9414
0.04	89.4152	89.4152	89.4152	89.4152	89.4152	89.4152
0.05	92.889	92.889	92.889	92.889	92.889	92.889
0.06	96.3628	96.3628	96.3628	96.3628	96.3628	96.3628
0.07	99.8366	99.8366	99.8366	99.8366	88.4153	99.8366
0.08	103.31	103.31	103.31	103.31	51.0277	103.31
0.09	106.784	106.784	106.784	106.784	23.0977	106.784
0.1	110.258	110.258	110.258	110.258	12.2465	110.258
0.11	113.732	113.732	113.732	113.732	7.02573	113.732
0.12	117.206	117.206	117.206	117.206	5.28488	117.206
0.13	120.679	120.679	120.679	120.679	4.16523	119.318
0.14	124.153	124.153	124.153	124.153	3.81508	116.864
0.15	127.627	127.627	127.627	127.627	3.62971	120.006
0.16	131.101	131.101	131.101	131.101	3.50282	121.299
0.17	134.575	134.575	134.575	134.575	3.35539	119.53
0.18	138.048	138.048	138.048	138.048	3.27223	111.638
0.19	141.522	141.522	141.522	141.522	3.18055	110.963
0.2	144.996	144.996	144.996	144.996	3.11273	103.608
0.21	148.47	148.47	148.47	148.47	3.07682	81.0922
0.22	151.944	151.944	151.944	151.944	3.03915	77.6406
0.23	155.417	155.417	153.558	155.417	3.00293	45.2039
0.24	158.891	158.891	158.891	158.891	2.96806	22.2054
0.25	162.365	162.365	154.277	162.365	2.96209	13.1859
0.26	165.839	165.839	158.21	165.839	2.93541	13.9471
0.27	169.313	169.313	146.859	169.313	2.93745	6.72283
0.28	172.786	172.786	142.621	172.786	2.91086	5.5472
0.29	176.26	176.26	130.832	176.26	2.89169	5.26542
0.3	179.734	179.734	121.844	179.734	2.88989	4.85242
0.31	183.208	183.208	108.121	183.208	2.88073	4.69542
0.32	186.682	186.682	86.9931	186.682	2.87877	4.52737
0.33	190.155	190.155	76.6547	190.155	2.87832	4.27038
0.34	193.629	193.629	66.0452	193.629	2.86706	4.16687
0.35	197.103	197.103	60.3955	197.103	2.86029	4.07991
0.36	200.577	200.577	58.2182	200.577	2.85818	3.99087
0.37	204.051	204.051	32.814	204.051	2.86003	3.86712
0.38	207.524	207.524	34.0672	207.524	2.861	3.86233
0.39	210.998	210.998	27.1987	210.998	2.85951	3.76841
0.4	214.472	214.472	18.5893	214.472	2.85525	3.73821
0.41	217.946	217.946	17.148	217.946	2.86123	3.7093
0.42	220.384	221.42	17.2818	221.42	2.86141	3.63959
0.43	220.878	224.893	12.7171	224.893	2.86352	3.64786
0.44	224.567	228.367	10.5338	228.367	2.87132	3.56263
0.45	223.111	231.841	6.80221	231.841	2.87018	3.52426
0.46	220	235.315	8.40267	235.315	2.87911	3.52146
0.47	227.56	238.789	7.1238	238.789	2.87989	3.46699
0.48	224.478	242.262	9.13777	242.262	2.87946	3.45279
0.49	214.233	245.736	5.4065	245.736	2.88442	3.42684
0.5	212.471	249.21	4.16866	249.21	2.88885	3.40255
0.51	199.147	252.684	5.23865	252.684	2.89101	3.38539
0.52	179.208	256.158	3.98585	256.158	2.89255	3.36509
0.53	176.918	259.631	3.96067	259.631	2.89875	3.35074
0.54	167.191	263.105	3.95506	263.105	2.90377	3.32902
0.55	143.184	266.579	3.81732	266.579	2.90665	3.30787
0.56	130.982	270.053	3.73228	266.508	2.91163	3.30043
0.57	120.186	273.527	3.67016	271.092	2.91585	3.29368
0.58	125.091	277	3.67949	265.295	2.91877	3.27536
0.59	105.205	280.474	3.61266	272.516	2.92274	3.25297
0.6	85.6462	283.948	3.61251	275.811	2.92794	3.25104
0.61	74.3885	287.422	3.54956	279.228	2.9324	3.24536
0.62	64.9059	290.896	3.52935	276.156	2.93593	3.22561
0.63	46.6704	294.369	3.49462	281.861	2.94082	3.22075
0.64	40.4662	297.843	3.45315	274.808	2.94413	3.2032
0.65	35.2636	301.317	3.43874	288.456	2.94917	3.1926
0.66	23.5902	304.791	3.40852	270.986	2.95274	3.18854
0.67	24.3282	308.265	3.39761	260.416	2.9562	3.18338
0.68	14.1234	311.738	3.40421	270.77	2.96063	3.17504
0.69	20.0594	315.212	3.38371	279.115	2.96627	3.17073
0.7	10.2817	318.686	3.36161	250.137	2.97069	3.16244
0.71	11.7815	322.16	3.34791	240.343	2.97428	3.15308
0.72	8.56525	325.634	3.31534	241.678	2.97915	3.15079
0.73	9.93784	329.107	3.31622	198.708	2.98297	3.1501
0.74	9.69772	332.581	3.28255	205.977	2.98643	3.14468
0.75	6.26793	336.055	3.2877	186.858	2.99086	3.13419
0.76	6.2241	339.529	3.26241	174.758	2.99416	3.13117
0.77	4.46383	343.003	3.25727	169.242	2.9978	3.12687
0.78	6.13451	346.476	3.25009	135.312	3.00304	3.12229
0.79	4.30781	348.276	3.23483	94.8375	3.00677	3.11555
0.8	5.98684	351.711	3.22964	61.6633	3.01051	3.11341
0.81	4.10064	355.485	3.21283	28.1284	3.01401	3.10872
0.82	4.05339	355.692	3.19652	8.31178	3.01831	3.10468
0.83	3.96955	359.22	3.2019	7.25759	3.02171	3.10095
0.84	3.88336	360.423	3.18784	6.51668	3.02554	3.09679
0.85	3.85771	354.949	3.17746	6.0702	3.02895	3.09437
0.86	3.70856	350.993	3.17391	5.51136	3.03267	3.09104
0.87	3.7208	341.73	3.16725	5.16445	3.03592	3.08699
0.88	3.64582	348.554	3.15783	4.8384	3.04002	3.08456
0.89	3.59347	332.832	3.14778	4.56488	3.04306	3.08036
0.9	3.53458	311.131	3.14668	4.20658	3.04664	3.07877
0.91	3.49692	231.752	3.13492	4.08969	3.04951	3.07635
0.92	3.43689	174.979	3.13149	3.86394	3.05298	3.07514
0.93	3.39183	8.73348	3.11994	3.6198	3.05659	3.07325
0.94	3.35677	6.97662	3.11165	3.48873	3.05953	3.07308
0.95	3.28391	5.456	3.10801	3.33601	3.06293	3.07214
0.96	3.24052	4.64748	3.10108	3.2332	3.066	3.07207
0.97	3.2093	3.76444	3.09538	3.14626	3.06922	3.07205
0.98	3.1662	3.35027	3.0898	3.10565	3.07235	3.07334
0.99	3.12016	3.12016	3.08398	3.08398	3.07536	3.07536
1	3.07838	3.07838	3.07838	3.07838	3.07838	3.07838

## Sheet: Average Frequency
Fraction Compliant	ꙍ = 0.05 µ0 Dispersed	ꙍ = 0.05 µ0 Clustered	ꙍ = 1.0 µ0 Dispersed	ꙍ = 1.0 µ0 Clustered	ꙍ = 5.0 µ0 Dispersed	ꙍ = 5.0 µ0 Clustered
0	1	1	1	1	1	1
0.01	1	1	1	1	1	1
0.02	1	1	1	1	1	1
0.03	1	1	1	1	1	1
0.04	1	1	1	1	1	1
0.05	1	1	1	1	1	1
0.06	1	1	1	1	1	1
0.07	1	1	1	1	0.8856	1
0.08	1	1	1	1	0.493926	1
0.09	1	1	1	1	0.216302	1
0.1	1	1	1	1	0.111072	1
0.11	1	1	1	1	0.0617746	1
0.12	1	1	1	1	0.0450907	1
0.13	1	1	1	1	0.0345148	0.988716
0.14	1	1	1	1	0.0307288	0.941285
0.15	1	1	1	1	0.02844	0.940286
0.16	1	1	1	1	0.0267185	0.925237
0.17	1	1	1	1	0.0249333	0.888206
0.18	1	1	1	1	0.0237035	0.808687
0.19	1	1	1	1	0.0224739	0.784066
0.2	1	1	1	1	0.0214677	0.714559
0.21	1	1	1	1	0.0207235	0.546187
0.22	1	1	1	1	0.0200019	0.510983
0.23	1	1	0.988033	1	0.0193217	0.290855
0.24	1	1	1	1	0.0186798	0.139752
0.25	1	1	0.950188	1	0.0182434	0.0812112
0.26	1	1	0.954002	1	0.0177004	0.0841001
0.27	1	1	0.867382	1	0.0173492	0.0397066
0.28	1	1	0.825416	1	0.0168466	0.0321044
0.29	1	1	0.742266	1	0.0164058	0.029873
0.3	1	1	0.67791	1	0.0160787	0.0269978
0.31	1	1	0.590158	1	0.0157238	0.0256289
0.32	1	1	0.465997	1	0.0154208	0.0242518
0.33	1	1	0.403116	1	0.0151367	0.0224573
0.34	1	1	0.341091	1	0.014807	0.0215199
0.35	1	1	0.306416	1	0.0145117	0.0206994
0.36	1	1	0.290254	1	0.0142498	0.019897
0.37	1	1	0.160813	1	0.0140163	0.0189518
0.38	1	1	0.16416	1	0.0137863	0.0186115
0.39	1	1	0.128905	1	0.0135523	0.0178599
0.4	1	1	0.0866746	1	0.0133129	0.0174298
0.41	1	1	0.0786801	1	0.0131282	0.0170194
0.42	0.995324	1	0.07805	1	0.012923	0.0164375
0.43	0.982144	1	0.0565471	1	0.0127328	0.0162204
0.44	0.983357	1	0.0461264	1	0.0125733	0.0156004
0.45	0.962345	1	0.02934	1	0.01238	0.0152012
0.46	0.934916	1	0.0357082	1	0.0122352	0.0149649
0.47	0.952976	1	0.0298331	1	0.0120604	0.0145191
0.48	0.926589	1	0.0377185	1	0.0118857	0.0142523
0.49	0.871799	1	0.0220013	1	0.0117379	0.0139452
0.5	0.852578	1	0.0167275	1	0.011592	0.0136534
0.51	0.788126	1	0.020732	1	0.0114412	0.0133977
0.52	0.699601	1	0.0155602	1	0.0112921	0.0131368
0.53	0.681422	1	0.015255	1	0.0111649	0.0129058
0.54	0.635453	1	0.0150322	1	0.0110365	0.0126528
0.55	0.537116	1	0.0143197	1	0.0109035	0.0124086
0.56	0.485025	1	0.0138206	0.986875	0.0107817	0.0122214
0.57	0.439396	1	0.0134179	0.991098	0.0106602	0.0120416
0.58	0.451591	1	0.0132833	0.957741	0.0105371	0.0118244
0.59	0.375097	1	0.0128805	0.971626	0.0104207	0.0115981
0.6	0.301626	1	0.0127224	0.971342	0.0103115	0.0114494
0.61	0.258813	1	0.0123497	0.971491	0.0102024	0.0112913
0.62	0.223124	1	0.0121327	0.949331	0.0100927	0.0110886
0.63	0.158544	1	0.0118716	0.957507	0.00999025	0.0109412
0.64	0.135864	1	0.0115939	0.92266	0.00988484	0.0107547
0.65	0.117032	1	0.0114124	0.957318	0.00978758	0.0105955
0.66	0.077398	1	0.0111832	0.889089	0.00968777	0.0104614
0.67	0.07892	1	0.0110217	0.844781	0.00958982	0.0103268
0.68	0.0453053	1	0.0109201	0.86858	0.00949715	0.0101849
0.69	0.0636378	1	0.0107347	0.885483	0.00941038	0.010059
0.7	0.0322629	1	0.0105483	0.784902	0.00932168	0.00992337
0.71	0.0365703	1	0.0103921	0.746037	0.00923231	0.00978733
0.72	0.0263033	1	0.0101812	0.742177	0.00914877	0.00967587
0.73	0.0301963	1	0.0100764	0.603779	0.00906381	0.00957164
0.74	0.0291589	1	0.00986993	0.619328	0.00897954	0.00945539
0.75	0.0186515	1	0.00978322	0.556033	0.00889992	0.00932641
0.76	0.0183316	1	0.00960863	0.514708	0.00881856	0.00922209
0.77	0.013014	1	0.00949634	0.493413	0.00873987	0.00911617
0.78	0.0177054	1	0.00938041	0.390539	0.00866737	0.00901156
0.79	0.0123098	0.995216	0.00924369	0.271003	0.008592	0.00890284
0.8	0.0169395	0.995153	0.00913816	0.174474	0.00851813	0.00880927
0.81	0.0114897	0.996041	0.00900211	0.0788136	0.00844501	0.0087104
0.82	0.0112478	0.987014	0.00887006	0.0230645	0.00837555	0.00861523
0.83	0.01091	0.987287	0.00880017	0.0199469	0.00830494	0.00852272
0.84	0.0105722	0.981227	0.00867866	0.0177412	0.00823682	0.00843079
0.85	0.010404	0.95727	0.00856936	0.0163709	0.00816883	0.00834529
0.86	0.00990886	0.937814	0.00848035	0.0147257	0.00810296	0.00825891
0.87	0.00985014	0.904668	0.00838472	0.0136719	0.00803705	0.00817225
0.88	0.00956371	0.914325	0.00828361	0.0126921	0.00797457	0.00809141
0.89	0.00934124	0.8652	0.00818268	0.0118664	0.00791046	0.00800741
0.9	0.00910594	0.80155	0.0081066	0.0108372	0.00784888	0.00793166
0.91	0.008929	0.591753	0.00800468	0.0104426	0.00778659	0.00785512
0.92	0.00869856	0.442862	0.00792563	0.00977942	0.00772693	0.00778299
0.93	0.00850971	0.0219113	0.00782758	0.00908166	0.00766865	0.00771044
0.94	0.008349	0.0173523	0.00773932	0.00867719	0.00760968	0.00764339
0.95	0.00809781	0.013454	0.00766404	0.00822628	0.00755289	0.00757559
0.96	0.00792294	0.0113629	0.00758202	0.00790505	0.00749625	0.00751109
0.97	0.00778052	0.00912638	0.00750433	0.00762769	0.00744093	0.00744779
0.98	0.00761194	0.00805445	0.00742826	0.00746635	0.0073863	0.00738869
0.99	0.00743913	0.00743913	0.00735285	0.00735285	0.0073323	0.0073323
1	0.00727921	0.00727921	0.00727921	0.00727921	0.00727921	0.00727921
